# Supplementary material for: Revenge or collusion? An experiment on payoff subtraction and addition in team contests
Source: PLoS One. 2025 Sep 4;20(9):e0331015. doi: 10.1371/journal.pone.0331015 (PMC12410788; doi:10.1371/journal.pone.0331015)
Supplement: S1 Data — (XLSX) [file pone.0331015.s002.xlsx]

## Sheet: Sheet1
Period	Subject	Treatment	group_id	Identity	Endowment	Contribution	Rank	Age	Sex	City
1	1	1	3	5	200	100	0	19	0	0
2	1	1	3	5	200	80	0	19	0	0
3	1	1	3	5	200	50	0	19	0	0
4	1	1	3	5	200	50	0	19	0	0
5	1	1	3	5	200	50	0	19	0	0
6	1	1	3	5	200	41	0	19	0	0
7	1	1	3	5	200	46	0	19	0	0
8	1	1	3	5	200	51	0	19	0	0
9	1	1	3	5	200	50	0	19	0	0
10	1	1	3	5	200	47	0	19	0	0
11	1	1	3	5	200	48	0	19	0	0
12	1	1	3	5	200	50	0	19	0	0
13	1	1	3	5	200	48	0	19	0	0
14	1	1	3	5	200	45	0	19	0	0
15	1	1	3	5	200	50	0	19	0	0
16	1	1	3	5	200	50	0	19	0	0
17	1	1	3	5	200	50	0	19	0	0
18	1	1	3	5	200	55	0	19	0	0
19	1	1	3	5	200	60	0	19	0	0
20	1	1	3	5	200	40	0	19	0	0
1	2	1	2	1	50	50	1	21	0	0
2	2	1	2	1	50	40	2	21	0	0
3	2	1	2	1	50	40	1	21	0	0
4	2	1	2	1	50	35	2	21	0	0
5	2	1	2	1	50	40	1	21	0	0
6	2	1	2	1	50	30	1	21	0	0
7	2	1	2	1	50	30	2	21	0	0
8	2	1	2	1	50	30	2	21	0	0
9	2	1	2	1	50	15	2	21	0	0
10	2	1	2	1	50	40	1	21	0	0
11	2	1	2	1	50	30	1	21	0	0
12	2	1	2	1	50	25	3	21	0	0
13	2	1	2	1	50	25	3	21	0	0
14	2	1	2	1	50	30	3	21	0	0
15	2	1	2	1	50	30	2	21	0	0
16	2	1	2	1	50	30	3	21	0	0
17	2	1	2	1	50	30	3	21	0	0
18	2	1	2	1	50	30	2	21	0	0
19	2	1	2	1	50	10	1	21	0	0
20	2	1	2	1	50	0	4	21	0	0
1	3	1	1	4	50	45	1	23	0	0
2	3	1	1	4	50	40	3	23	0	0
3	3	1	1	4	50	50	1	23	0	0
4	3	1	1	4	50	50	2	23	0	0
5	3	1	1	4	50	50	2	23	0	0
6	3	1	1	4	50	50	1	23	0	0
7	3	1	1	4	50	50	2	23	0	0
8	3	1	1	4	50	50	2	23	0	0
9	3	1	1	4	50	50	1	23	0	0
10	3	1	1	4	50	50	1	23	0	0
11	3	1	1	4	50	40	1	23	0	0
12	3	1	1	4	50	30	1	23	0	0
13	3	1	1	4	50	30	1	23	0	0
14	3	1	1	4	50	1	4	23	0	0
15	3	1	1	4	50	25	2	23	0	0
16	3	1	1	4	50	25	2	23	0	0
17	3	1	1	4	50	25	1	23	0	0
18	3	1	1	4	50	25	2	23	0	0
19	3	1	1	4	50	25	1	23	0	0
20	3	1	1	4	50	20	1	23	0	0
1	4	1	1	2	50	25	3	25	1	0
2	4	1	1	2	50	35	4	25	1	0
3	4	1	1	2	50	25	4	25	1	0
4	4	1	1	2	50	20	4	25	1	0
5	4	1	1	2	50	10	4	25	1	0
6	4	1	1	2	50	10	4	25	1	0
7	4	1	1	2	50	10	4	25	1	0
8	4	1	1	2	50	1	4	25	1	0
9	4	1	1	2	50	1	3	25	1	0
10	4	1	1	2	50	1	3	25	1	0
11	4	1	1	2	50	1	3	25	1	0
12	4	1	1	2	50	1	4	25	1	0
13	4	1	1	2	50	2	3	25	1	0
14	4	1	1	2	50	10	3	25	1	0
15	4	1	1	2	50	10	4	25	1	0
16	4	1	1	2	50	10	4	25	1	0
17	4	1	1	2	50	10	4	25	1	0
18	4	1	1	2	50	10	4	25	1	0
19	4	1	1	2	50	10	4	25	1	0
20	4	1	1	2	50	0	4	25	1	0
1	5	1	2	3	50	15	4	25	1	0
2	5	1	2	3	50	30	3	25	1	0
3	5	1	2	3	50	40	2	25	1	0
4	5	1	2	3	50	50	1	25	1	0
5	5	1	2	3	50	25	3	25	1	0
6	5	1	2	3	50	0	4	25	1	0
7	5	1	2	3	50	35	1	25	1	0
8	5	1	2	3	50	40	1	25	1	0
9	5	1	2	3	50	40	1	25	1	0
10	5	1	2	3	50	0	4	25	1	0
11	5	1	2	3	50	20	2	25	1	0
12	5	1	2	3	50	25	2	25	1	0
13	5	1	2	3	50	40	1	25	1	0
14	5	1	2	3	50	40	1	25	1	0
15	5	1	2	3	50	40	1	25	1	0
16	5	1	2	3	50	50	1	25	1	0
17	5	1	2	3	50	35	2	25	1	0
18	5	1	2	3	50	0	4	25	1	0
19	5	1	2	3	50	0	4	25	1	0
20	5	1	2	3	50	1	3	25	1	0
1	6	1	4	4	50	10	3	20	0	0
2	6	1	4	4	50	10	4	20	0	0
3	6	1	4	4	50	10	3	20	0	0
4	6	1	4	4	50	10	2	20	0	0
5	6	1	4	4	50	10	2	20	0	0
6	6	1	4	4	50	10	4	20	0	0
7	6	1	4	4	50	0	4	20	0	0
8	6	1	4	4	50	0	4	20	0	0
9	6	1	4	4	50	0	4	20	0	0
10	6	1	4	4	50	10	3	20	0	0
11	6	1	4	4	50	10	3	20	0	0
12	6	1	4	4	50	10	3	20	0	0
13	6	1	4	4	50	9	4	20	0	0
14	6	1	4	4	50	9	2	20	0	0
15	6	1	4	4	50	5	2	20	0	0
16	6	1	4	4	50	5	4	20	0	0
17	6	1	4	4	50	10	3	20	0	0
18	6	1	4	4	50	10	3	20	0	0
19	6	1	4	4	50	10	2	20	0	0
20	6	1	4	4	50	10	2	20	0	0
1	7	1	2	5	200	150	0	21	0	1
2	7	1	2	5	200	120	0	21	0	1
3	7	1	2	5	200	115	0	21	0	1
4	7	1	2	5	200	121	0	21	0	1
5	7	1	2	5	200	123	0	21	0	1
6	7	1	2	5	200	122	0	21	0	1
7	7	1	2	5	200	125	0	21	0	1
8	7	1	2	5	200	123	0	21	0	1
9	7	1	2	5	200	80	0	21	0	1
10	7	1	2	5	200	82	0	21	0	1
11	7	1	2	5	200	73	0	21	0	1
12	7	1	2	5	200	71	0	21	0	1
13	7	1	2	5	200	92	0	21	0	1
14	7	1	2	5	200	98	0	21	0	1
15	7	1	2	5	200	111	0	21	0	1
16	7	1	2	5	200	106	0	21	0	1
17	7	1	2	5	200	111	0	21	0	1
18	7	1	2	5	200	120	0	21	0	1
19	7	1	2	5	200	95	0	21	0	1
20	7	1	2	5	200	80	0	21	0	1
1	8	1	3	2	50	26	1	19	1	1
2	8	1	3	2	50	1	4	19	1	1
3	8	1	3	2	50	10	2	19	1	1
4	8	1	3	2	50	15	2	19	1	1
5	8	1	3	2	50	10	3	19	1	1
6	8	1	3	2	50	10	4	19	1	1
7	8	1	3	2	50	10	4	19	1	1
8	8	1	3	2	50	10	2	19	1	1
9	8	1	3	2	50	10	3	19	1	1
10	8	1	3	2	50	15	2	19	1	1
11	8	1	3	2	50	10	2	19	1	1
12	8	1	3	2	50	10	1	19	1	1
13	8	1	3	2	50	10	4	19	1	1
14	8	1	3	2	50	20	1	19	1	1
15	8	1	3	2	50	10	3	19	1	1
16	8	1	3	2	50	15	1	19	1	1
17	8	1	3	2	50	15	2	19	1	1
18	8	1	3	2	50	15	1	19	1	1
19	8	1	3	2	50	10	3	19	1	1
20	8	1	3	2	50	0	4	19	1	1
1	9	1	1	3	50	25	2	20	0	0
2	9	1	1	3	50	50	2	20	0	0
3	9	1	1	3	50	30	3	20	0	0
4	9	1	1	3	50	30	3	20	0	0
5	9	1	1	3	50	25	3	20	0	0
6	9	1	1	3	50	25	3	20	0	0
7	9	1	1	3	50	25	3	20	0	0
8	9	1	1	3	50	25	3	20	0	0
9	9	1	1	3	50	20	2	20	0	0
10	9	1	1	3	50	20	2	20	0	0
11	9	1	1	3	50	10	2	20	0	0
12	9	1	1	3	50	10	2	20	0	0
13	9	1	1	3	50	5	2	20	0	0
14	9	1	1	3	50	10	2	20	0	0
15	9	1	1	3	50	18	3	20	0	0
16	9	1	1	3	50	14	3	20	0	0
17	9	1	1	3	50	16	3	20	0	0
18	9	1	1	3	50	13	3	20	0	0
19	9	1	1	3	50	15	3	20	0	0
20	9	1	1	3	50	13	2	20	0	0
1	10	1	1	1	50	25	4	20	1	1
2	10	1	1	1	50	50	1	20	1	1
3	10	1	1	1	50	50	2	20	1	1
4	10	1	1	1	50	50	1	20	1	1
5	10	1	1	1	50	50	1	20	1	1
6	10	1	1	1	50	50	2	20	1	1
7	10	1	1	1	50	50	1	20	1	1
8	10	1	1	1	50	50	1	20	1	1
9	10	1	1	1	50	1	4	20	1	1
10	10	1	1	1	50	1	4	20	1	1
11	10	1	1	1	50	1	4	20	1	1
12	10	1	1	1	50	1	3	20	1	1
13	10	1	1	1	50	1	4	20	1	1
14	10	1	1	1	50	25	1	20	1	1
15	10	1	1	1	50	25	1	20	1	1
16	10	1	1	1	50	25	1	20	1	1
17	10	1	1	1	50	25	2	20	1	1
18	10	1	1	1	50	25	1	20	1	1
19	10	1	1	1	50	20	2	20	1	1
20	10	1	1	1	50	0	3	20	1	1
1	11	1	4	2	50	25	1	23	1	1
2	11	1	4	2	50	10	3	23	1	1
3	11	1	4	2	50	10	2	23	1	1
4	11	1	4	2	50	25	1	23	1	1
5	11	1	4	2	50	10	4	23	1	1
6	11	1	4	2	50	15	1	23	1	1
7	11	1	4	2	50	1	3	23	1	1
8	11	1	4	2	50	10	1	23	1	1
9	11	1	4	2	50	20	1	23	1	1
10	11	1	4	2	50	0	4	23	1	1
11	11	1	4	2	50	10	2	23	1	1
12	11	1	4	2	50	13	1	23	1	1
13	11	1	4	2	50	10	1	23	1	1
14	11	1	4	2	50	5	4	23	1	1
15	11	1	4	2	50	10	1	23	1	1
16	11	1	4	2	50	6	3	23	1	1
17	11	1	4	2	50	10	4	23	1	1
18	11	1	4	2	50	10	2	23	1	1
19	11	1	4	2	50	10	1	23	1	1
20	11	1	4	2	50	25	1	23	1	1
1	12	1	3	1	50	3	4	22	0	0
2	12	1	3	1	50	20	1	22	0	0
3	12	1	3	1	50	25	1	22	0	0
4	12	1	3	1	50	15	1	22	0	0
5	12	1	3	1	50	15	1	22	0	0
6	12	1	3	1	50	10	2	22	0	0
7	12	1	3	1	50	20	1	22	0	0
8	12	1	3	1	50	15	1	22	0	0
9	12	1	3	1	50	13	1	22	0	0
10	12	1	3	1	50	10	3	22	0	0
11	12	1	3	1	50	10	3	22	0	0
12	12	1	3	1	50	10	2	22	0	0
13	12	1	3	1	50	10	1	22	0	0
14	12	1	3	1	50	10	3	22	0	0
15	12	1	3	1	50	10	4	22	0	0
16	12	1	3	1	50	10	3	22	0	0
17	12	1	3	1	50	10	4	22	0	0
18	12	1	3	1	50	10	4	22	0	0
19	12	1	3	1	50	10	4	22	0	0
20	12	1	3	1	50	15	2	22	0	0
1	13	1	4	5	200	150	0	27	1	0
2	13	1	4	5	200	20	0	27	1	0
3	13	1	4	5	200	20	0	27	1	0
4	13	1	4	5	200	21	0	27	1	0
5	13	1	4	5	200	19	0	27	1	0
6	13	1	4	5	200	0	0	27	1	0
7	13	1	4	5	200	5	0	27	1	0
8	13	1	4	5	200	5	0	27	1	0
9	13	1	4	5	200	20	0	27	1	0
10	13	1	4	5	200	20	0	27	1	0
11	13	1	4	5	200	20	0	27	1	0
12	13	1	4	5	200	19	0	27	1	0
13	13	1	4	5	200	5	0	27	1	0
14	13	1	4	5	200	5	0	27	1	0
15	13	1	4	5	200	30	0	27	1	0
16	13	1	4	5	200	20	0	27	1	0
17	13	1	4	5	200	25	0	27	1	0
18	13	1	4	5	200	1	0	27	1	0
19	13	1	4	5	200	0	0	27	1	0
20	13	1	4	5	200	40	0	27	1	0
1	14	1	3	3	50	10	2	20	0	1
2	14	1	3	3	50	10	3	20	0	1
3	14	1	3	3	50	10	3	20	0	1
4	14	1	3	3	50	10	4	20	0	1
5	14	1	3	3	50	10	2	20	0	1
6	14	1	3	3	50	10	3	20	0	1
7	14	1	3	3	50	10	2	20	0	1
8	14	1	3	3	50	10	4	20	0	1
9	14	1	3	3	50	10	2	20	0	1
10	14	1	3	3	50	10	4	20	0	1
11	14	1	3	3	50	10	1	20	0	1
12	14	1	3	3	50	10	3	20	0	1
13	14	1	3	3	50	10	2	20	0	1
14	14	1	3	3	50	10	4	20	0	1
15	14	1	3	3	50	10	1	20	0	1
16	14	1	3	3	50	15	2	20	0	1
17	14	1	3	3	50	15	3	20	0	1
18	14	1	3	3	50	15	2	20	0	1
19	14	1	3	3	50	15	2	20	0	1
20	14	1	3	3	50	15	1	20	0	1
1	15	1	1	5	200	148	0	22	0	0
2	15	1	1	5	200	20	0	22	0	0
3	15	1	1	5	200	94	0	22	0	0
4	15	1	1	5	200	103	0	22	0	0
5	15	1	1	5	200	60	0	22	0	0
6	15	1	1	5	200	76	0	22	0	0
7	15	1	1	5	200	83	0	22	0	0
8	15	1	1	5	200	121	0	22	0	0
9	15	1	1	5	200	76	0	22	0	0
10	15	1	1	5	200	56	0	22	0	0
11	15	1	1	5	200	72	0	22	0	0
12	15	1	1	5	200	74	0	22	0	0
13	15	1	1	5	200	59	0	22	0	0
14	15	1	1	5	200	63	0	22	0	0
15	15	1	1	5	200	77	0	22	0	0
16	15	1	1	5	200	101	0	22	0	0
17	15	1	1	5	200	59	0	22	0	0
18	15	1	1	5	200	88	0	22	0	0
19	15	1	1	5	200	90	0	22	0	0
20	15	1	1	5	200	15	0	22	0	0
1	16	1	2	4	50	20	3	21	0	0
2	16	1	2	4	50	19	4	21	0	0
3	16	1	2	4	50	13	4	21	0	0
4	16	1	2	4	50	12	4	21	0	0
5	16	1	2	4	50	15	4	21	0	0
6	16	1	2	4	50	20	3	21	0	0
7	16	1	2	4	50	12	3	21	0	0
8	16	1	2	4	50	0	4	21	0	0
9	16	1	2	4	50	1	3	21	0	0
10	16	1	2	4	50	1	3	21	0	0
11	16	1	2	4	50	0	4	21	0	0
12	16	1	2	4	50	1	4	21	0	0
13	16	1	2	4	50	0	4	21	0	0
14	16	1	2	4	50	6	4	21	0	0
15	16	1	2	4	50	7	3	21	0	0
16	16	1	2	4	50	0	4	21	0	0
17	16	1	2	4	50	6	4	21	0	0
18	16	1	2	4	50	11	3	21	0	0
19	16	1	2	4	50	0	3	21	0	0
20	16	1	2	4	50	1	2	21	0	0
1	17	1	2	2	50	25	2	24	1	0
2	17	1	2	2	50	40	1	24	1	0
3	17	1	2	2	50	25	3	24	1	0
4	17	1	2	2	50	25	3	24	1	0
5	17	1	2	2	50	25	2	24	1	0
6	17	1	2	2	50	25	2	24	1	0
7	17	1	2	2	50	0	4	24	1	0
8	17	1	2	2	50	0	3	24	1	0
9	17	1	2	2	50	0	4	24	1	0
10	17	1	2	2	50	6	2	24	1	0
11	17	1	2	2	50	6	3	24	1	0
12	17	1	2	2	50	40	1	24	1	0
13	17	1	2	2	50	40	2	24	1	0
14	17	1	2	2	50	30	2	24	1	0
15	17	1	2	2	50	6	4	24	1	0
16	17	1	2	2	50	40	2	24	1	0
17	17	1	2	2	50	40	1	24	1	0
18	17	1	2	2	50	40	1	24	1	0
19	17	1	2	2	50	6	2	24	1	0
20	17	1	2	2	50	6	1	24	1	0
1	18	1	3	4	50	4	3	20	0	1
2	18	1	3	4	50	10	2	20	0	1
3	18	1	3	4	50	10	4	20	0	1
4	18	1	3	4	50	15	3	20	0	1
5	18	1	3	4	50	10	4	20	0	1
6	18	1	3	4	50	15	1	20	0	1
7	18	1	3	4	50	10	3	20	0	1
8	18	1	3	4	50	10	3	20	0	1
9	18	1	3	4	50	10	4	20	0	1
10	18	1	3	4	50	20	1	20	0	1
11	18	1	3	4	50	10	4	20	0	1
12	18	1	3	4	50	10	4	20	0	1
13	18	1	3	4	50	10	3	20	0	1
14	18	1	3	4	50	15	2	20	0	1
15	18	1	3	4	50	10	2	20	0	1
16	18	1	3	4	50	10	4	20	0	1
17	18	1	3	4	50	20	1	20	0	1
18	18	1	3	4	50	10	3	20	0	1
19	18	1	3	4	50	20	1	20	0	1
20	18	1	3	4	50	10	3	20	0	1
1	19	1	4	1	50	0	4	20	0	1
2	19	1	4	1	50	25	2	20	0	1
3	19	1	4	1	50	0	4	20	0	1
4	19	1	4	1	50	10	4	20	0	1
5	19	1	4	1	50	15	1	20	0	1
6	19	1	4	1	50	13	2	20	0	1
7	19	1	4	1	50	5	2	20	0	1
8	19	1	4	1	50	5	2	20	0	1
9	19	1	4	1	50	5	2	20	0	1
10	19	1	4	1	50	20	1	20	0	1
11	19	1	4	1	50	13	1	20	0	1
12	19	1	4	1	50	13	2	20	0	1
13	19	1	4	1	50	10	3	20	0	1
14	19	1	4	1	50	5	3	20	0	1
15	19	1	4	1	50	2	4	20	0	1
16	19	1	4	1	50	10	1	20	0	1
17	19	1	4	1	50	10	1	20	0	1
18	19	1	4	1	50	11	1	20	0	1
19	19	1	4	1	50	5	4	20	0	1
20	19	1	4	1	50	1	3	20	0	1
1	20	1	4	3	50	25	2	20	0	1
2	20	1	4	3	50	25	1	20	0	1
3	20	1	4	3	50	25	1	20	0	1
4	20	1	4	3	50	10	3	20	0	1
5	20	1	4	3	50	10	3	20	0	1
6	20	1	4	3	50	10	3	20	0	1
7	20	1	4	3	50	10	1	20	0	1
8	20	1	4	3	50	5	3	20	0	1
9	20	1	4	3	50	5	3	20	0	1
10	20	1	4	3	50	10	2	20	0	1
11	20	1	4	3	50	10	4	20	0	1
12	20	1	4	3	50	10	4	20	0	1
13	20	1	4	3	50	10	2	20	0	1
14	20	1	4	3	50	10	1	20	0	1
15	20	1	4	3	50	5	3	20	0	1
16	20	1	4	3	50	10	2	20	0	1
17	20	1	4	3	50	10	2	20	0	1
18	20	1	4	3	50	10	4	20	0	1
19	20	1	4	3	50	10	3	20	0	1
20	20	1	4	3	50	0	4	20	0	1
1	21	1	7	5	200	0	0	21	0	1
2	21	1	7	5	200	100	0	21	0	1
3	21	1	7	5	200	50	0	21	0	1
4	21	1	7	5	200	50	0	21	0	1
5	21	1	7	5	200	98	0	21	0	1
6	21	1	7	5	200	20	0	21	0	1
7	21	1	7	5	200	0	0	21	0	1
8	21	1	7	5	200	100	0	21	0	1
9	21	1	7	5	200	80	0	21	0	1
10	21	1	7	5	200	60	0	21	0	1
11	21	1	7	5	200	30	0	21	0	1
12	21	1	7	5	200	10	0	21	0	1
13	21	1	7	5	200	98	0	21	0	1
14	21	1	7	5	200	70	0	21	0	1
15	21	1	7	5	200	70	0	21	0	1
16	21	1	7	5	200	80	0	21	0	1
17	21	1	7	5	200	50	0	21	0	1
18	21	1	7	5	200	48	0	21	0	1
19	21	1	7	5	200	70	0	21	0	1
20	21	1	7	5	200	60	0	21	0	1
1	22	1	8	4	50	25	1	19	0	1
2	22	1	8	4	50	30	1	19	0	1
3	22	1	8	4	50	15	2	19	0	1
4	22	1	8	4	50	5	2	19	0	1
5	22	1	8	4	50	14	1	19	0	1
6	22	1	8	4	50	11	1	19	0	1
7	22	1	8	4	50	10	2	19	0	1
8	22	1	8	4	50	13	1	19	0	1
9	22	1	8	4	50	8	1	19	0	1
10	22	1	8	4	50	13	1	19	0	1
11	22	1	8	4	50	9	1	19	0	1
12	22	1	8	4	50	13	1	19	0	1
13	22	1	8	4	50	11	1	19	0	1
14	22	1	8	4	50	7	1	19	0	1
15	22	1	8	4	50	3	4	19	0	1
16	22	1	8	4	50	4	3	19	0	1
17	22	1	8	4	50	6	1	19	0	1
18	22	1	8	4	50	5	4	19	0	1
19	22	1	8	4	50	6	1	19	0	1
20	22	1	8	4	50	4	3	19	0	1
1	23	1	6	2	50	30	1	21	0	0
2	23	1	6	2	50	15	3	21	0	0
3	23	1	6	2	50	35	2	21	0	0
4	23	1	6	2	50	24	2	21	0	0
5	23	1	6	2	50	24	2	21	0	0
6	23	1	6	2	50	15	3	21	0	0
7	23	1	6	2	50	24	2	21	0	0
8	23	1	6	2	50	15	3	21	0	0
9	23	1	6	2	50	16	2	21	0	0
10	23	1	6	2	50	24	3	21	0	0
11	23	1	6	2	50	34	3	21	0	0
12	23	1	6	2	50	24	3	21	0	0
13	23	1	6	2	50	15	3	21	0	0
14	23	1	6	2	50	13	3	21	0	0
15	23	1	6	2	50	25	2	21	0	0
16	23	1	6	2	50	24	2	21	0	0
17	23	1	6	2	50	14	3	21	0	0
18	23	1	6	2	50	14	3	21	0	0
19	23	1	6	2	50	8	4	21	0	0
20	23	1	6	2	50	24	2	21	0	0
1	24	1	5	5	200	25	0	22	1	0
2	24	1	5	5	200	1	0	22	1	0
3	24	1	5	5	200	0	0	22	1	0
4	24	1	5	5	200	0	0	22	1	0
5	24	1	5	5	200	0	0	22	1	0
6	24	1	5	5	200	0	0	22	1	0
7	24	1	5	5	200	0	0	22	1	0
8	24	1	5	5	200	20	0	22	1	0
9	24	1	5	5	200	0	0	22	1	0
10	24	1	5	5	200	0	0	22	1	0
11	24	1	5	5	200	1	0	22	1	0
12	24	1	5	5	200	1	0	22	1	0
13	24	1	5	5	200	30	0	22	1	0
14	24	1	5	5	200	1	0	22	1	0
15	24	1	5	5	200	1	0	22	1	0
16	24	1	5	5	200	20	0	22	1	0
17	24	1	5	5	200	20	0	22	1	0
18	24	1	5	5	200	20	0	22	1	0
19	24	1	5	5	200	19	0	22	1	0
20	24	1	5	5	200	20	0	22	1	0
1	25	1	5	4	50	20	2	22	1	0
2	25	1	5	4	50	10	4	22	1	0
3	25	1	5	4	50	10	4	22	1	0
4	25	1	5	4	50	10	2	22	1	0
5	25	1	5	4	50	10	1	22	1	0
6	25	1	5	4	50	5	2	22	1	0
7	25	1	5	4	50	1	4	22	1	0
8	25	1	5	4	50	1	3	22	1	0
9	25	1	5	4	50	5	3	22	1	0
10	25	1	5	4	50	5	3	22	1	0
11	25	1	5	4	50	5	3	22	1	0
12	25	1	5	4	50	5	3	22	1	0
13	25	1	5	4	50	2	4	22	1	0
14	25	1	5	4	50	10	2	22	1	0
15	25	1	5	4	50	5	3	22	1	0
16	25	1	5	4	50	5	2	22	1	0
17	25	1	5	4	50	5	1	22	1	0
18	25	1	5	4	50	5	2	22	1	0
19	25	1	5	4	50	8	2	22	1	0
20	25	1	5	4	50	0	4	22	1	0
1	26	1	6	1	50	25	2	24	0	1
2	26	1	6	1	50	50	1	24	0	1
3	26	1	6	1	50	50	1	24	0	1
4	26	1	6	1	50	50	1	24	0	1
5	26	1	6	1	50	45	1	24	0	1
6	26	1	6	1	50	45	1	24	0	1
7	26	1	6	1	50	50	1	24	0	1
8	26	1	6	1	50	50	1	24	0	1
9	26	1	6	1	50	50	1	24	0	1
10	26	1	6	1	50	50	1	24	0	1
11	26	1	6	1	50	50	2	24	0	1
12	26	1	6	1	50	48	1	24	0	1
13	26	1	6	1	50	48	1	24	0	1
14	26	1	6	1	50	50	1	24	0	1
15	26	1	6	1	50	47	1	24	0	1
16	26	1	6	1	50	46	1	24	0	1
17	26	1	6	1	50	27	1	24	0	1
18	26	1	6	1	50	20	1	24	0	1
19	26	1	6	1	50	17	2	24	0	1
20	26	1	6	1	50	16	3	24	0	1
1	27	1	6	5	200	20	0	18	0	0
2	27	1	6	5	200	58	0	18	0	0
3	27	1	6	5	200	30	0	18	0	0
4	27	1	6	5	200	80	0	18	0	0
5	27	1	6	5	200	30	0	18	0	0
6	27	1	6	5	200	100	0	18	0	0
7	27	1	6	5	200	50	0	18	0	0
8	27	1	6	5	200	70	0	18	0	0
9	27	1	6	5	200	100	0	18	0	0
10	27	1	6	5	200	150	0	18	0	0
11	27	1	6	5	200	80	0	18	0	0
12	27	1	6	5	200	75	0	18	0	0
13	27	1	6	5	200	60	0	18	0	0
14	27	1	6	5	200	40	0	18	0	0
15	27	1	6	5	200	45	0	18	0	0
16	27	1	6	5	200	50	0	18	0	0
17	27	1	6	5	200	51	0	18	0	0
18	27	1	6	5	200	40	0	18	0	0
19	27	1	6	5	200	45	0	18	0	0
20	27	1	6	5	200	55	0	18	0	0
1	28	1	7	2	50	1	3	21	0	1
2	28	1	7	2	50	0	4	21	0	1
3	28	1	7	2	50	10	1	21	0	1
4	28	1	7	2	50	5	2	21	0	1
5	28	1	7	2	50	30	1	21	0	1
6	28	1	7	2	50	0	4	21	0	1
7	28	1	7	2	50	0	4	21	0	1
8	28	1	7	2	50	0	4	21	0	1
9	28	1	7	2	50	0	4	21	0	1
10	28	1	7	2	50	0	4	21	0	1
11	28	1	7	2	50	0	4	21	0	1
12	28	1	7	2	50	0	4	21	0	1
13	28	1	7	2	50	0	4	21	0	1
14	28	1	7	2	50	10	3	21	0	1
15	28	1	7	2	50	0	3	21	0	1
16	28	1	7	2	50	0	3	21	0	1
17	28	1	7	2	50	0	4	21	0	1
18	28	1	7	2	50	0	4	21	0	1
19	28	1	7	2	50	10	3	21	0	1
20	28	1	7	2	50	10	3	21	0	1
1	29	1	7	3	50	5	2	22	0	1
2	29	1	7	3	50	5	1	22	0	1
3	29	1	7	3	50	0	3	22	0	1
4	29	1	7	3	50	8	1	22	0	1
5	29	1	7	3	50	8	3	22	0	1
6	29	1	7	3	50	10	2	22	0	1
7	29	1	7	3	50	15	2	22	0	1
8	29	1	7	3	50	10	3	22	0	1
9	29	1	7	3	50	10	1	22	0	1
10	29	1	7	3	50	5	2	22	0	1
11	29	1	7	3	50	5	3	22	0	1
12	29	1	7	3	50	15	2	22	0	1
13	29	1	7	3	50	10	2	22	0	1
14	29	1	7	3	50	20	1	22	0	1
15	29	1	7	3	50	15	1	22	0	1
16	29	1	7	3	50	10	2	22	0	1
17	29	1	7	3	50	10	1	22	0	1
18	29	1	7	3	50	10	2	22	0	1
19	29	1	7	3	50	10	1	22	0	1
20	29	1	7	3	50	0	4	22	0	1
1	30	1	5	1	50	15	3	21	0	0
2	30	1	5	1	50	15	3	21	0	0
3	30	1	5	1	50	15	3	21	0	0
4	30	1	5	1	50	15	1	21	0	0
5	30	1	5	1	50	10	2	21	0	0
6	30	1	5	1	50	5	1	21	0	0
7	30	1	5	1	50	5	1	21	0	0
8	30	1	5	1	50	1	1	21	0	0
9	30	1	5	1	50	15	2	21	0	0
10	30	1	5	1	50	13	1	21	0	0
11	30	1	5	1	50	11	2	21	0	0
12	30	1	5	1	50	10	1	21	0	0
13	30	1	5	1	50	8	2	21	0	0
14	30	1	5	1	50	10	1	21	0	0
15	30	1	5	1	50	10	1	21	0	0
16	30	1	5	1	50	5	3	21	0	0
17	30	1	5	1	50	5	2	21	0	0
18	30	1	5	1	50	10	1	21	0	0
19	30	1	5	1	50	10	1	21	0	0
20	30	1	5	1	50	10	2	21	0	0
1	31	1	5	2	50	5	4	19	0	0
2	31	1	5	2	50	20	2	19	0	0
3	31	1	5	2	50	20	2	19	0	0
4	31	1	5	2	50	5	4	19	0	0
5	31	1	5	2	50	5	3	19	0	0
6	31	1	5	2	50	3	3	19	0	0
7	31	1	5	2	50	1	2	19	0	0
8	31	1	5	2	50	1	2	19	0	0
9	31	1	5	2	50	5	4	19	0	0
10	31	1	5	2	50	3	4	19	0	0
11	31	1	5	2	50	15	1	19	0	0
12	31	1	5	2	50	0	4	19	0	0
13	31	1	5	2	50	15	1	19	0	0
14	31	1	5	2	50	0	4	19	0	0
15	31	1	5	2	50	3	4	19	0	0
16	31	1	5	2	50	5	1	19	0	0
17	31	1	5	2	50	5	3	19	0	0
18	31	1	5	2	50	3	3	19	0	0
19	31	1	5	2	50	0	4	19	0	0
20	31	1	5	2	50	50	1	19	0	0
1	32	1	8	1	50	0	3	20	1	1
2	32	1	8	1	50	0	3	20	1	1
3	32	1	8	1	50	1	3	20	1	1
4	32	1	8	1	50	1	3	20	1	1
5	32	1	8	1	50	10	2	20	1	1
6	32	1	8	1	50	7	3	20	1	1
7	32	1	8	1	50	10	3	20	1	1
8	32	1	8	1	50	7	2	20	1	1
9	32	1	8	1	50	0	3	20	1	1
10	32	1	8	1	50	5	2	20	1	1
11	32	1	8	1	50	0	4	20	1	1
12	32	1	8	1	50	5	3	20	1	1
13	32	1	8	1	50	5	3	20	1	1
14	32	1	8	1	50	5	3	20	1	1
15	32	1	8	1	50	5	1	20	1	1
16	32	1	8	1	50	3	4	20	1	1
17	32	1	8	1	50	5	3	20	1	1
18	32	1	8	1	50	5	1	20	1	1
19	32	1	8	1	50	5	2	20	1	1
20	32	1	8	1	50	5	2	20	1	1
1	33	1	6	4	50	25	3	19	1	1
2	33	1	6	4	50	7	4	19	1	1
3	33	1	6	4	50	15	3	19	1	1
4	33	1	6	4	50	15	3	19	1	1
5	33	1	6	4	50	15	3	19	1	1
6	33	1	6	4	50	25	2	19	1	1
7	33	1	6	4	50	15	3	19	1	1
8	33	1	6	4	50	25	2	19	1	1
9	33	1	6	4	50	15	3	19	1	1
10	33	1	6	4	50	25	2	19	1	1
11	33	1	6	4	50	50	1	19	1	1
12	33	1	6	4	50	25	2	19	1	1
13	33	1	6	4	50	25	2	19	1	1
14	33	1	6	4	50	25	2	19	1	1
15	33	1	6	4	50	10	4	19	1	1
16	33	1	6	4	50	15	3	19	1	1
17	33	1	6	4	50	15	2	19	1	1
18	33	1	6	4	50	15	2	19	1	1
19	33	1	6	4	50	25	1	19	1	1
20	33	1	6	4	50	25	1	19	1	1
1	34	1	5	3	50	30	1	25	1	0
2	34	1	5	3	50	25	1	25	1	0
3	34	1	5	3	50	20	1	25	1	0
4	34	1	5	3	50	10	3	25	1	0
5	34	1	5	3	50	1	4	25	1	0
6	34	1	5	3	50	2	4	25	1	0
7	34	1	5	3	50	1	3	25	1	0
8	34	1	5	3	50	0	4	25	1	0
9	34	1	5	3	50	15	1	25	1	0
10	34	1	5	3	50	10	2	25	1	0
11	34	1	5	3	50	2	4	25	1	0
12	34	1	5	3	50	6	2	25	1	0
13	34	1	5	3	50	4	3	25	1	0
14	34	1	5	3	50	6	3	25	1	0
15	34	1	5	3	50	6	2	25	1	0
16	34	1	5	3	50	5	4	25	1	0
17	34	1	5	3	50	0	4	25	1	0
18	34	1	5	3	50	2	4	25	1	0
19	34	1	5	3	50	2	3	25	1	0
20	34	1	5	3	50	1	3	25	1	0
1	35	1	7	1	50	15	1	21	0	0
2	35	1	7	1	50	0	3	21	0	0
3	35	1	7	1	50	5	2	21	0	0
4	35	1	7	1	50	5	4	21	0	0
5	35	1	7	1	50	10	2	21	0	0
6	35	1	7	1	50	10	3	21	0	0
7	35	1	7	1	50	10	3	21	0	0
8	35	1	7	1	50	10	2	21	0	0
9	35	1	7	1	50	0	2	21	0	0
10	35	1	7	1	50	10	1	21	0	0
11	35	1	7	1	50	10	2	21	0	0
12	35	1	7	1	50	10	3	21	0	0
13	35	1	7	1	50	10	3	21	0	0
14	35	1	7	1	50	10	2	21	0	0
15	35	1	7	1	50	10	2	21	0	0
16	35	1	7	1	50	10	1	21	0	0
17	35	1	7	1	50	10	2	21	0	0
18	35	1	7	1	50	10	3	21	0	0
19	35	1	7	1	50	10	2	21	0	0
20	35	1	7	1	50	12	2	21	0	0
1	36	1	7	4	50	0	4	20	1	0
2	36	1	7	4	50	1	2	20	1	0
3	36	1	7	4	50	0	4	20	1	0
4	36	1	7	4	50	5	3	20	1	0
5	36	1	7	4	50	0	4	20	1	0
6	36	1	7	4	50	50	1	20	1	0
7	36	1	7	4	50	50	1	20	1	0
8	36	1	7	4	50	30	1	20	1	0
9	36	1	7	4	50	0	3	20	1	0
10	36	1	7	4	50	0	3	20	1	0
11	36	1	7	4	50	50	1	20	1	0
12	36	1	7	4	50	50	1	20	1	0
13	36	1	7	4	50	50	1	20	1	0
14	36	1	7	4	50	0	4	20	1	0
15	36	1	7	4	50	0	4	20	1	0
16	36	1	7	4	50	0	4	20	1	0
17	36	1	7	4	50	0	3	20	1	0
18	36	1	7	4	50	10	1	20	1	0
19	36	1	7	4	50	1	4	20	1	0
20	36	1	7	4	50	50	1	20	1	0
1	37	1	8	5	200	100	0	19	0	1
2	37	1	8	5	200	50	0	19	0	1
3	37	1	8	5	200	15	0	19	0	1
4	37	1	8	5	200	20	0	19	0	1
5	37	1	8	5	200	15	0	19	0	1
6	37	1	8	5	200	20	0	19	0	1
7	37	1	8	5	200	13	0	19	0	1
8	37	1	8	5	200	15	0	19	0	1
9	37	1	8	5	200	16	0	19	0	1
10	37	1	8	5	200	9	0	19	0	1
11	37	1	8	5	200	20	0	19	0	1
12	37	1	8	5	200	14	0	19	0	1
13	37	1	8	5	200	20	0	19	0	1
14	37	1	8	5	200	15	0	19	0	1
15	37	1	8	5	200	12	0	19	0	1
16	37	1	8	5	200	15	0	19	0	1
17	37	1	8	5	200	18	0	19	0	1
18	37	1	8	5	200	10	0	19	0	1
19	37	1	8	5	200	12	0	19	0	1
20	37	1	8	5	200	15	0	19	0	1
1	38	1	6	3	50	10	4	21	0	0
2	38	1	6	3	50	20	2	21	0	0
3	38	1	6	3	50	15	4	21	0	0
4	38	1	6	3	50	10	4	21	0	0
5	38	1	6	3	50	8	4	21	0	0
6	38	1	6	3	50	5	4	21	0	0
7	38	1	6	3	50	10	4	21	0	0
8	38	1	6	3	50	10	4	21	0	0
9	38	1	6	3	50	10	4	21	0	0
10	38	1	6	3	50	10	4	21	0	0
11	38	1	6	3	50	15	4	21	0	0
12	38	1	6	3	50	15	4	21	0	0
13	38	1	6	3	50	10	4	21	0	0
14	38	1	6	3	50	8	4	21	0	0
15	38	1	6	3	50	12	3	21	0	0
16	38	1	6	3	50	5	4	21	0	0
17	38	1	6	3	50	9	4	21	0	0
18	38	1	6	3	50	6	4	21	0	0
19	38	1	6	3	50	10	3	21	0	0
20	38	1	6	3	50	2	4	21	0	0
1	39	1	8	3	50	10	2	21	0	1
2	39	1	8	3	50	5	2	21	0	1
3	39	1	8	3	50	20	1	21	0	1
4	39	1	8	3	50	10	1	21	0	1
5	39	1	8	3	50	5	3	21	0	1
6	39	1	8	3	50	7	2	21	0	1
7	39	1	8	3	50	12	1	21	0	1
8	39	1	8	3	50	7	3	21	0	1
9	39	1	8	3	50	7	2	21	0	1
10	39	1	8	3	50	5	3	21	0	1
11	39	1	8	3	50	7	2	21	0	1
12	39	1	8	3	50	7	2	21	0	1
13	39	1	8	3	50	4	4	21	0	1
14	39	1	8	3	50	0	4	21	0	1
15	39	1	8	3	50	5	3	21	0	1
16	39	1	8	3	50	7	1	21	0	1
17	39	1	8	3	50	6	2	21	0	1
18	39	1	8	3	50	5	3	21	0	1
19	39	1	8	3	50	4	4	21	0	1
20	39	1	8	3	50	4	4	21	0	1
1	40	1	8	2	50	0	4	25	1	0
2	40	1	8	2	50	0	4	25	1	0
3	40	1	8	2	50	0	4	25	1	0
4	40	1	8	2	50	0	4	25	1	0
5	40	1	8	2	50	0	4	25	1	0
6	40	1	8	2	50	0	4	25	1	0
7	40	1	8	2	50	0	4	25	1	0
8	40	1	8	2	50	0	4	25	1	0
9	40	1	8	2	50	0	4	25	1	0
10	40	1	8	2	50	0	4	25	1	0
11	40	1	8	2	50	0	3	25	1	0
12	40	1	8	2	50	0	4	25	1	0
13	40	1	8	2	50	5	2	25	1	0
14	40	1	8	2	50	5	2	25	1	0
15	40	1	8	2	50	5	2	25	1	0
16	40	1	8	2	50	5	2	25	1	0
17	40	1	8	2	50	5	4	25	1	0
18	40	1	8	2	50	5	2	25	1	0
19	40	1	8	2	50	5	3	25	1	0
20	40	1	8	2	50	10	1	25	1	0
1	1	2	3	5	200	100	0	21	1	1
2	1	2	3	5	200	90	0	21	1	1
3	1	2	3	5	200	80	0	21	1	1
4	1	2	3	5	200	80	0	21	1	1
5	1	2	3	5	200	60	0	21	1	1
6	1	2	3	5	200	60	0	21	1	1
7	1	2	3	5	200	20	0	21	1	1
8	1	2	3	5	200	30	0	21	1	1
9	1	2	3	5	200	50	0	21	1	1
10	1	2	3	5	200	80	0	21	1	1
11	1	2	3	5	200	75	0	21	1	1
12	1	2	3	5	200	100	0	21	1	1
13	1	2	3	5	200	100	0	21	1	1
14	1	2	3	5	200	100	0	21	1	1
15	1	2	3	5	200	90	0	21	1	1
16	1	2	3	5	200	50	0	21	1	1
17	1	2	3	5	200	100	0	21	1	1
18	1	2	3	5	200	100	0	21	1	1
19	1	2	3	5	200	30	0	21	1	1
20	1	2	3	5	200	20	0	21	1	1
1	2	2	4	1	50	15	4	20	0	1
2	2	2	4	1	50	20	3	20	0	1
3	2	2	4	1	50	21	3	20	0	1
4	2	2	4	1	50	26	1	20	0	1
5	2	2	4	1	50	23	2	20	0	1
6	2	2	4	1	50	21	4	20	0	1
7	2	2	4	1	50	25	4	20	0	1
8	2	2	4	1	50	30	1	20	0	1
9	2	2	4	1	50	29	3	20	0	1
10	2	2	4	1	50	29	3	20	0	1
11	2	2	4	1	50	28	3	20	0	1
12	2	2	4	1	50	28	3	20	0	1
13	2	2	4	1	50	29	1	20	0	1
14	2	2	4	1	50	24	2	20	0	1
15	2	2	4	1	50	15	2	20	0	1
16	2	2	4	1	50	20	3	20	0	1
17	2	2	4	1	50	25	1	20	0	1
18	2	2	4	1	50	23	4	20	0	1
19	2	2	4	1	50	29	1	20	0	1
20	2	2	4	1	50	19	2	20	0	1
1	3	2	2	3	50	8	4	21	0	0
2	3	2	2	3	50	16	3	21	0	0
3	3	2	2	3	50	18	1	21	0	0
4	3	2	2	3	50	12	3	21	0	0
5	3	2	2	3	50	16	1	21	0	0
6	3	2	2	3	50	40	1	21	0	0
7	3	2	2	3	50	20	2	21	0	0
8	3	2	2	3	50	15	2	21	0	0
9	3	2	2	3	50	30	1	21	0	0
10	3	2	2	3	50	15	2	21	0	0
11	3	2	2	3	50	12	2	21	0	0
12	3	2	2	3	50	12	1	21	0	0
13	3	2	2	3	50	40	1	21	0	0
14	3	2	2	3	50	20	2	21	0	0
15	3	2	2	3	50	40	1	21	0	0
16	3	2	2	3	50	15	3	21	0	0
17	3	2	2	3	50	12	3	21	0	0
18	3	2	2	3	50	10	3	21	0	0
19	3	2	2	3	50	10	3	21	0	0
20	3	2	2	3	50	5	2	21	0	0
1	4	2	3	3	50	1	4	24	0	1
2	4	2	3	3	50	5	4	24	0	1
3	4	2	3	3	50	2	3	24	0	1
4	4	2	3	3	50	0	4	24	0	1
5	4	2	3	3	50	0	4	24	0	1
6	4	2	3	3	50	0	4	24	0	1
7	4	2	3	3	50	0	4	24	0	1
8	4	2	3	3	50	1	3	24	0	1
9	4	2	3	3	50	25	1	24	0	1
10	4	2	3	3	50	25	1	24	0	1
11	4	2	3	3	50	24	2	24	0	1
12	4	2	3	3	50	40	1	24	0	1
13	4	2	3	3	50	35	1	24	0	1
14	4	2	3	3	50	0	4	24	0	1
15	4	2	3	3	50	10	2	24	0	1
16	4	2	3	3	50	10	2	24	0	1
17	4	2	3	3	50	10	3	24	0	1
18	4	2	3	3	50	1	3	24	0	1
19	4	2	3	3	50	1	2	24	0	1
20	4	2	3	3	50	0	3	24	0	1
1	5	2	4	2	50	20	1	22	0	0
2	5	2	4	2	50	20	2	22	0	0
3	5	2	4	2	50	30	2	22	0	0
4	5	2	4	2	50	25	3	22	0	0
5	5	2	4	2	50	15	4	22	0	0
6	5	2	4	2	50	28	2	22	0	0
7	5	2	4	2	50	30	2	22	0	0
8	5	2	4	2	50	30	3	22	0	0
9	5	2	4	2	50	30	2	22	0	0
10	5	2	4	2	50	28	4	22	0	0
11	5	2	4	2	50	29	2	22	0	0
12	5	2	4	2	50	31	1	22	0	0
13	5	2	4	2	50	28	2	22	0	0
14	5	2	4	2	50	0	4	22	0	0
15	5	2	4	2	50	1	4	22	0	0
16	5	2	4	2	50	25	1	22	0	0
17	5	2	4	2	50	25	2	22	0	0
18	5	2	4	2	50	25	2	22	0	0
19	5	2	4	2	50	20	3	22	0	0
20	5	2	4	2	50	1	3	22	0	0
1	6	2	1	5	200	80	0	20	0	1
2	6	2	1	5	200	78	0	20	0	1
3	6	2	1	5	200	50	0	20	0	1
4	6	2	1	5	200	60	0	20	0	1
5	6	2	1	5	200	50	0	20	0	1
6	6	2	1	5	200	45	0	20	0	1
7	6	2	1	5	200	62	0	20	0	1
8	6	2	1	5	200	52	0	20	0	1
9	6	2	1	5	200	51	0	20	0	1
10	6	2	1	5	200	51	0	20	0	1
11	6	2	1	5	200	52	0	20	0	1
12	6	2	1	5	200	50	0	20	0	1
13	6	2	1	5	200	50	0	20	0	1
14	6	2	1	5	200	45	0	20	0	1
15	6	2	1	5	200	44	0	20	0	1
16	6	2	1	5	200	41	0	20	0	1
17	6	2	1	5	200	31	0	20	0	1
18	6	2	1	5	200	35	0	20	0	1
19	6	2	1	5	200	50	0	20	0	1
20	6	2	1	5	200	25	0	20	0	1
1	7	2	1	3	50	5	4	21	0	0
2	7	2	1	3	50	8	2	21	0	0
3	7	2	1	3	50	5	3	21	0	0
4	7	2	1	3	50	5	2	21	0	0
5	7	2	1	3	50	1	4	21	0	0
6	7	2	1	3	50	10	2	21	0	0
7	7	2	1	3	50	12	1	21	0	0
8	7	2	1	3	50	10	2	21	0	0
9	7	2	1	3	50	10	1	21	0	0
10	7	2	1	3	50	4	3	21	0	0
11	7	2	1	3	50	3	3	21	0	0
12	7	2	1	3	50	3	3	21	0	0
13	7	2	1	3	50	3	2	21	0	0
14	7	2	1	3	50	2	2	21	0	0
15	7	2	1	3	50	0	2	21	0	0
16	7	2	1	3	50	0	2	21	0	0
17	7	2	1	3	50	0	2	21	0	0
18	7	2	1	3	50	0	2	21	0	0
19	7	2	1	3	50	10	2	21	0	0
20	7	2	1	3	50	0	4	21	0	0
1	8	2	2	2	50	25	2	21	1	0
2	8	2	2	2	50	19	2	21	1	0
3	8	2	2	2	50	14	3	21	1	0
4	8	2	2	2	50	13	2	21	1	0
5	8	2	2	2	50	10	3	21	1	0
6	8	2	2	2	50	10	2	21	1	0
7	8	2	2	2	50	9	4	21	1	0
8	8	2	2	2	50	13	3	21	1	0
9	8	2	2	2	50	9	3	21	1	0
10	8	2	2	2	50	10	3	21	1	0
11	8	2	2	2	50	10	4	21	1	0
12	8	2	2	2	50	10	3	21	1	0
13	8	2	2	2	50	8	3	21	1	0
14	8	2	2	2	50	10	3	21	1	0
15	8	2	2	2	50	10	4	21	1	0
16	8	2	2	2	50	10	4	21	1	0
17	8	2	2	2	50	9	4	21	1	0
18	8	2	2	2	50	10	4	21	1	0
19	8	2	2	2	50	8	4	21	1	0
20	8	2	2	2	50	0	4	21	1	0
1	9	2	4	4	50	20	2	21	1	0
2	9	2	4	4	50	10	4	21	1	0
3	9	2	4	4	50	30	1	21	1	0
4	9	2	4	4	50	20	4	21	1	0
5	9	2	4	4	50	20	3	21	1	0
6	9	2	4	4	50	50	1	21	1	0
7	9	2	4	4	50	50	1	21	1	0
8	9	2	4	4	50	30	4	21	1	0
9	9	2	4	4	50	25	4	21	1	0
10	9	2	4	4	50	30	1	21	1	0
11	9	2	4	4	50	28	4	21	1	0
12	9	2	4	4	50	25	4	21	1	0
13	9	2	4	4	50	26	3	21	1	0
14	9	2	4	4	50	28	1	21	1	0
15	9	2	4	4	50	50	1	21	1	0
16	9	2	4	4	50	20	2	21	1	0
17	9	2	4	4	50	10	4	21	1	0
18	9	2	4	4	50	50	1	21	1	0
19	9	2	4	4	50	20	4	21	1	0
20	9	2	4	4	50	50	1	21	1	0
1	10	2	1	2	50	20	2	19	0	0
2	10	2	1	2	50	25	1	19	0	0
3	10	2	1	2	50	20	1	19	0	0
4	10	2	1	2	50	15	1	19	0	0
5	10	2	1	2	50	5	2	19	0	0
6	10	2	1	2	50	35	1	19	0	0
7	10	2	1	2	50	5	3	19	0	0
8	10	2	1	2	50	20	1	19	0	0
9	10	2	1	2	50	5	2	19	0	0
10	10	2	1	2	50	5	1	19	0	0
11	10	2	1	2	50	30	1	19	0	0
12	10	2	1	2	50	5	1	19	0	0
13	10	2	1	2	50	0	4	19	0	0
14	10	2	1	2	50	3	1	19	0	0
15	10	2	1	2	50	2	1	19	0	0
16	10	2	1	2	50	0	3	19	0	0
17	10	2	1	2	50	0	1	19	0	0
18	10	2	1	2	50	35	1	19	0	0
19	10	2	1	2	50	0	4	19	0	0
20	10	2	1	2	50	0	3	19	0	0
1	11	2	3	2	50	30	1	23	0	1
2	11	2	3	2	50	20	2	23	0	1
3	11	2	3	2	50	12	2	23	0	1
4	11	2	3	2	50	10	1	23	0	1
5	11	2	3	2	50	1	2	23	0	1
6	11	2	3	2	50	0	3	23	0	1
7	11	2	3	2	50	3	1	23	0	1
8	11	2	3	2	50	25	1	23	0	1
9	11	2	3	2	50	10	3	23	0	1
10	11	2	3	2	50	18	3	23	0	1
11	11	2	3	2	50	30	1	23	0	1
12	11	2	3	2	50	19	3	23	0	1
13	11	2	3	2	50	26	2	23	0	1
14	11	2	3	2	50	23	1	23	0	1
15	11	2	3	2	50	18	1	23	0	1
16	11	2	3	2	50	18	1	23	0	1
17	11	2	3	2	50	5	4	23	0	1
18	11	2	3	2	50	8	1	23	0	1
19	11	2	3	2	50	1	3	23	0	1
20	11	2	3	2	50	0	4	23	0	1
1	12	2	1	4	50	10	3	20	0	1
2	12	2	1	4	50	5	3	20	0	1
3	12	2	1	4	50	5	2	20	0	1
4	12	2	1	4	50	5	3	20	0	1
5	12	2	1	4	50	5	1	20	0	1
6	12	2	1	4	50	1	3	20	0	1
7	12	2	1	4	50	10	2	20	0	1
8	12	2	1	4	50	5	4	20	0	1
9	12	2	1	4	50	5	4	20	0	1
10	12	2	1	4	50	5	2	20	0	1
11	12	2	1	4	50	4	2	20	0	1
12	12	2	1	4	50	4	2	20	0	1
13	12	2	1	4	50	4	1	20	0	1
14	12	2	1	4	50	0	4	20	0	1
15	12	2	1	4	50	0	3	20	0	1
16	12	2	1	4	50	0	4	20	0	1
17	12	2	1	4	50	0	4	20	0	1
18	12	2	1	4	50	0	4	20	0	1
19	12	2	1	4	50	10	1	20	0	1
20	12	2	1	4	50	9	1	20	0	1
1	13	2	4	5	200	150	0	20	0	0
2	13	2	4	5	200	150	0	20	0	0
3	13	2	4	5	200	120	0	20	0	0
4	13	2	4	5	200	120	0	20	0	0
5	13	2	4	5	200	150	0	20	0	0
6	13	2	4	5	200	150	0	20	0	0
7	13	2	4	5	200	150	0	20	0	0
8	13	2	4	5	200	150	0	20	0	0
9	13	2	4	5	200	200	0	20	0	0
10	13	2	4	5	200	150	0	20	0	0
11	13	2	4	5	200	150	0	20	0	0
12	13	2	4	5	200	0	0	20	0	0
13	13	2	4	5	200	0	0	20	0	0
14	13	2	4	5	200	0	0	20	0	0
15	13	2	4	5	200	140	0	20	0	0
16	13	2	4	5	200	150	0	20	0	0
17	13	2	4	5	200	150	0	20	0	0
18	13	2	4	5	200	150	0	20	0	0
19	13	2	4	5	200	0	0	20	0	0
20	13	2	4	5	200	0	0	20	0	0
1	14	2	4	3	50	20	3	21	0	0
2	14	2	4	3	50	25	1	21	0	0
3	14	2	4	3	50	20	4	21	0	0
4	14	2	4	3	50	25	2	21	0	0
5	14	2	4	3	50	25	1	21	0	0
6	14	2	4	3	50	25	3	21	0	0
7	14	2	4	3	50	25	3	21	0	0
8	14	2	4	3	50	30	2	21	0	0
9	14	2	4	3	50	30	1	21	0	0
10	14	2	4	3	50	30	2	21	0	0
11	14	2	4	3	50	30	1	21	0	0
12	14	2	4	3	50	28	2	21	0	0
13	14	2	4	3	50	25	4	21	0	0
14	14	2	4	3	50	10	3	21	0	0
15	14	2	4	3	50	1	3	21	0	0
16	14	2	4	3	50	10	4	21	0	0
17	14	2	4	3	50	25	3	21	0	0
18	14	2	4	3	50	25	3	21	0	0
19	14	2	4	3	50	25	2	21	0	0
20	14	2	4	3	50	0	4	21	0	0
1	15	2	3	1	50	10	3	20	1	0
2	15	2	3	1	50	20	1	20	1	0
3	15	2	3	1	50	0	4	20	1	0
4	15	2	3	1	50	0	3	20	1	0
5	15	2	3	1	50	0	3	20	1	0
6	15	2	3	1	50	0	2	20	1	0
7	15	2	3	1	50	0	3	20	1	0
8	15	2	3	1	50	0	4	20	1	0
9	15	2	3	1	50	10	4	20	1	0
10	15	2	3	1	50	10	4	20	1	0
11	15	2	3	1	50	15	4	20	1	0
12	15	2	3	1	50	10	4	20	1	0
13	15	2	3	1	50	10	4	20	1	0
14	15	2	3	1	50	10	3	20	1	0
15	15	2	3	1	50	10	3	20	1	0
16	15	2	3	1	50	10	3	20	1	0
17	15	2	3	1	50	10	2	20	1	0
18	15	2	3	1	50	0	4	20	1	0
19	15	2	3	1	50	0	4	20	1	0
20	15	2	3	1	50	0	2	20	1	0
1	16	2	2	5	200	150	0	19	1	1
2	16	2	2	5	200	110	0	19	1	1
3	16	2	2	5	200	100	0	19	1	1
4	16	2	2	5	200	90	0	19	1	1
5	16	2	2	5	200	70	0	19	1	1
6	16	2	2	5	200	45	0	19	1	1
7	16	2	2	5	200	69	0	19	1	1
8	16	2	2	5	200	70	0	19	1	1
9	16	2	2	5	200	65	0	19	1	1
10	16	2	2	5	200	63	0	19	1	1
11	16	2	2	5	200	65	0	19	1	1
12	16	2	2	5	200	70	0	19	1	1
13	16	2	2	5	200	60	0	19	1	1
14	16	2	2	5	200	70	0	19	1	1
15	16	2	2	5	200	70	0	19	1	1
16	16	2	2	5	200	70	0	19	1	1
17	16	2	2	5	200	63	0	19	1	1
18	16	2	2	5	200	69	0	19	1	1
19	16	2	2	5	200	69	0	19	1	1
20	16	2	2	5	200	50	0	19	1	1
1	17	2	3	4	50	20	2	23	0	0
2	17	2	3	4	50	19	3	23	0	0
3	17	2	3	4	50	40	1	23	0	0
4	17	2	3	4	50	10	2	23	0	0
5	17	2	3	4	50	8	1	23	0	0
6	17	2	3	4	50	10	1	23	0	0
7	17	2	3	4	50	3	2	23	0	0
8	17	2	3	4	50	3	2	23	0	0
9	17	2	3	4	50	24	2	23	0	0
10	17	2	3	4	50	23	2	23	0	0
11	17	2	3	4	50	22	3	23	0	0
12	17	2	3	4	50	20	2	23	0	0
13	17	2	3	4	50	20	3	23	0	0
14	17	2	3	4	50	22	2	23	0	0
15	17	2	3	4	50	10	4	23	0	0
16	17	2	3	4	50	7	4	23	0	0
17	17	2	3	4	50	12	1	23	0	0
18	17	2	3	4	50	5	2	23	0	0
19	17	2	3	4	50	2	1	23	0	0
20	17	2	3	4	50	1	1	23	0	0
1	18	2	2	1	50	15	3	23	0	0
2	18	2	2	1	50	15	4	23	0	0
3	18	2	2	1	50	10	4	23	0	0
4	18	2	2	1	50	10	4	23	0	0
5	18	2	2	1	50	15	2	23	0	0
6	18	2	2	1	50	8	3	23	0	0
7	18	2	2	1	50	15	3	23	0	0
8	18	2	2	1	50	10	4	23	0	0
9	18	2	2	1	50	14	2	23	0	0
10	18	2	2	1	50	20	1	23	0	0
11	18	2	2	1	50	18	1	23	0	0
12	18	2	2	1	50	2	4	23	0	0
13	18	2	2	1	50	15	2	23	0	0
14	18	2	2	1	50	25	1	23	0	0
15	18	2	2	1	50	10	3	23	0	0
16	18	2	2	1	50	15	2	23	0	0
17	18	2	2	1	50	15	1	23	0	0
18	18	2	2	1	50	13	2	23	0	0
19	18	2	2	1	50	10	1	23	0	0
20	18	2	2	1	50	15	1	23	0	0
1	19	2	2	4	50	30	1	19	0	1
2	19	2	2	4	50	25	1	19	0	1
3	19	2	2	4	50	15	2	19	0	1
4	19	2	2	4	50	15	1	19	0	1
5	19	2	2	4	50	1	4	19	0	1
6	19	2	2	4	50	1	4	19	0	1
7	19	2	2	4	50	25	1	19	0	1
8	19	2	2	4	50	15	1	19	0	1
9	19	2	2	4	50	1	4	19	0	1
10	19	2	2	4	50	10	4	19	0	1
11	19	2	2	4	50	11	3	19	0	1
12	19	2	2	4	50	12	2	19	0	1
13	19	2	2	4	50	3	4	19	0	1
14	19	2	2	4	50	10	4	19	0	1
15	19	2	2	4	50	20	2	19	0	1
16	19	2	2	4	50	15	1	19	0	1
17	19	2	2	4	50	14	2	19	0	1
18	19	2	2	4	50	13	1	19	0	1
19	19	2	2	4	50	10	2	19	0	1
20	19	2	2	4	50	1	3	19	0	1
1	20	2	1	1	50	22	1	21	0	1
2	20	2	1	1	50	2	4	21	0	1
3	20	2	1	1	50	5	4	21	0	1
4	20	2	1	1	50	3	4	21	0	1
5	20	2	1	1	50	3	3	21	0	1
6	20	2	1	1	50	1	4	21	0	1
7	20	2	1	1	50	4	4	21	0	1
8	20	2	1	1	50	6	3	21	0	1
9	20	2	1	1	50	5	3	21	0	1
10	20	2	1	1	50	3	4	21	0	1
11	20	2	1	1	50	2	4	21	0	1
12	20	2	1	1	50	2	4	21	0	1
13	20	2	1	1	50	1	3	21	0	1
14	20	2	1	1	50	1	3	21	0	1
15	20	2	1	1	50	0	4	21	0	1
16	20	2	1	1	50	0	1	21	0	1
17	20	2	1	1	50	0	3	21	0	1
18	20	2	1	1	50	0	3	21	0	1
19	20	2	1	1	50	1	3	21	0	1
20	20	2	1	1	50	1	2	21	0	1
1	21	2	8	2	50	32	1	22	0	0
2	21	2	8	2	50	27	2	22	0	0
3	21	2	8	2	50	26	2	22	0	0
4	21	2	8	2	50	15	4	22	0	0
5	21	2	8	2	50	15	1	22	0	0
6	21	2	8	2	50	20	2	22	0	0
7	21	2	8	2	50	14	2	22	0	0
8	21	2	8	2	50	13	2	22	0	0
9	21	2	8	2	50	14	2	22	0	0
10	21	2	8	2	50	14	2	22	0	0
11	21	2	8	2	50	12	1	22	0	0
12	21	2	8	2	50	5	3	22	0	0
13	21	2	8	2	50	9	3	22	0	0
14	21	2	8	2	50	9	3	22	0	0
15	21	2	8	2	50	12	2	22	0	0
16	21	2	8	2	50	12	1	22	0	0
17	21	2	8	2	50	5	3	22	0	0
18	21	2	8	2	50	5	3	22	0	0
19	21	2	8	2	50	5	3	22	0	0
20	21	2	8	2	50	2	3	22	0	0
1	22	2	7	2	50	10	3	23	0	0
2	22	2	7	2	50	0	4	23	0	0
3	22	2	7	2	50	5	4	23	0	0
4	22	2	7	2	50	5	4	23	0	0
5	22	2	7	2	50	5	4	23	0	0
6	22	2	7	2	50	10	3	23	0	0
7	22	2	7	2	50	5	3	23	0	0
8	22	2	7	2	50	0	4	23	0	0
9	22	2	7	2	50	0	4	23	0	0
10	22	2	7	2	50	5	3	23	0	0
11	22	2	7	2	50	6	3	23	0	0
12	22	2	7	2	50	5	3	23	0	0
13	22	2	7	2	50	0	3	23	0	0
14	22	2	7	2	50	3	1	23	0	0
15	22	2	7	2	50	0	3	23	0	0
16	22	2	7	2	50	0	4	23	0	0
17	22	2	7	2	50	10	3	23	0	0
18	22	2	7	2	50	10	3	23	0	0
19	22	2	7	2	50	5	3	23	0	0
20	22	2	7	2	50	0	4	23	0	0
1	23	2	7	3	50	25	1	18	1	0
2	23	2	7	3	50	15	2	18	1	0
3	23	2	7	3	50	15	3	18	1	0
4	23	2	7	3	50	25	1	18	1	0
5	23	2	7	3	50	20	1	18	1	0
6	23	2	7	3	50	20	1	18	1	0
7	23	2	7	3	50	15	2	18	1	0
8	23	2	7	3	50	0	3	18	1	0
9	23	2	7	3	50	20	1	18	1	0
10	23	2	7	3	50	19	1	18	1	0
11	23	2	7	3	50	19	2	18	1	0
12	23	2	7	3	50	19	1	18	1	0
13	23	2	7	3	50	0	4	18	1	0
14	23	2	7	3	50	0	3	18	1	0
15	23	2	7	3	50	40	1	18	1	0
16	23	2	7	3	50	50	1	18	1	0
17	23	2	7	3	50	50	1	18	1	0
18	23	2	7	3	50	35	1	18	1	0
19	23	2	7	3	50	25	2	18	1	0
20	23	2	7	3	50	0	3	18	1	0
1	24	2	5	3	50	25	2	21	1	1
2	24	2	5	3	50	30	2	21	1	1
3	24	2	5	3	50	35	1	21	1	1
4	24	2	5	3	50	35	1	21	1	1
5	24	2	5	3	50	30	1	21	1	1
6	24	2	5	3	50	0	3	21	1	1
7	24	2	5	3	50	25	2	21	1	1
8	24	2	5	3	50	30	1	21	1	1
9	24	2	5	3	50	0	4	21	1	1
10	24	2	5	3	50	30	1	21	1	1
11	24	2	5	3	50	20	1	21	1	1
12	24	2	5	3	50	25	1	21	1	1
13	24	2	5	3	50	15	3	21	1	1
14	24	2	5	3	50	20	2	21	1	1
15	24	2	5	3	50	15	2	21	1	1
16	24	2	5	3	50	20	1	21	1	1
17	24	2	5	3	50	15	3	21	1	1
18	24	2	5	3	50	20	1	21	1	1
19	24	2	5	3	50	10	1	21	1	1
20	24	2	5	3	50	0	4	21	1	1
1	25	2	8	1	50	10	4	19	0	0
2	25	2	8	1	50	15	4	19	0	0
3	25	2	8	1	50	20	4	19	0	0
4	25	2	8	1	50	20	3	19	0	0
5	25	2	8	1	50	15	2	19	0	0
6	25	2	8	1	50	10	3	19	0	0
7	25	2	8	1	50	10	3	19	0	0
8	25	2	8	1	50	10	3	19	0	0
9	25	2	8	1	50	10	3	19	0	0
10	25	2	8	1	50	5	4	19	0	0
11	25	2	8	1	50	7	2	19	0	0
12	25	2	8	1	50	10	1	19	0	0
13	25	2	8	1	50	5	4	19	0	0
14	25	2	8	1	50	5	4	19	0	0
15	25	2	8	1	50	5	3	19	0	0
16	25	2	8	1	50	5	3	19	0	0
17	25	2	8	1	50	5	2	19	0	0
18	25	2	8	1	50	5	1	19	0	0
19	25	2	8	1	50	0	4	19	0	0
20	25	2	8	1	50	5	2	19	0	0
1	26	2	6	5	200	1	0	21	1	1
2	26	2	6	5	200	60	0	21	1	1
3	26	2	6	5	200	65	0	21	1	1
4	26	2	6	5	200	40	0	21	1	1
5	26	2	6	5	200	20	0	21	1	1
6	26	2	6	5	200	10	0	21	1	1
7	26	2	6	5	200	10	0	21	1	1
8	26	2	6	5	200	30	0	21	1	1
9	26	2	6	5	200	50	0	21	1	1
10	26	2	6	5	200	10	0	21	1	1
11	26	2	6	5	200	20	0	21	1	1
12	26	2	6	5	200	10	0	21	1	1
13	26	2	6	5	200	50	0	21	1	1
14	26	2	6	5	200	30	0	21	1	1
15	26	2	6	5	200	10	0	21	1	1
16	26	2	6	5	200	1	0	21	1	1
17	26	2	6	5	200	50	0	21	1	1
18	26	2	6	5	200	50	0	21	1	1
19	26	2	6	5	200	20	0	21	1	1
20	26	2	6	5	200	10	0	21	1	1
1	27	2	7	4	50	10	2	22	1	0
2	27	2	7	4	50	20	1	22	1	0
3	27	2	7	4	50	20	1	22	1	0
4	27	2	7	4	50	18	3	22	1	0
5	27	2	7	4	50	18	3	22	1	0
6	27	2	7	4	50	18	2	22	1	0
7	27	2	7	4	50	18	1	22	1	0
8	27	2	7	4	50	18	2	22	1	0
9	27	2	7	4	50	18	2	22	1	0
10	27	2	7	4	50	18	2	22	1	0
11	27	2	7	4	50	19	1	22	1	0
12	27	2	7	4	50	15	2	22	1	0
13	27	2	7	4	50	15	1	22	1	0
14	27	2	7	4	50	0	4	22	1	0
15	27	2	7	4	50	0	4	22	1	0
16	27	2	7	4	50	30	2	22	1	0
17	27	2	7	4	50	30	2	22	1	0
18	27	2	7	4	50	30	2	22	1	0
19	27	2	7	4	50	28	1	22	1	0
20	27	2	7	4	50	0	2	22	1	0
1	28	2	7	5	200	65	0	21	0	0
2	28	2	7	5	200	45	0	21	0	0
3	28	2	7	5	200	50	0	21	0	0
4	28	2	7	5	200	80	0	21	0	0
5	28	2	7	5	200	65	0	21	0	0
6	28	2	7	5	200	60	0	21	0	0
7	28	2	7	5	200	50	0	21	0	0
8	28	2	7	5	200	50	0	21	0	0
9	28	2	7	5	200	46	0	21	0	0
10	28	2	7	5	200	76	0	21	0	0
11	28	2	7	5	200	50	0	21	0	0
12	28	2	7	5	200	50	0	21	0	0
13	28	2	7	5	200	35	0	21	0	0
14	28	2	7	5	200	35	0	21	0	0
15	28	2	7	5	200	20	0	21	0	0
16	28	2	7	5	200	60	0	21	0	0
17	28	2	7	5	200	100	0	21	0	0
18	28	2	7	5	200	60	0	21	0	0
19	28	2	7	5	200	50	0	21	0	0
20	28	2	7	5	200	0	0	21	0	0
1	29	2	6	1	50	5	3	21	0	1
2	29	2	6	1	50	1	4	21	0	1
3	29	2	6	1	50	3	2	21	0	1
4	29	2	6	1	50	0	4	21	0	1
5	29	2	6	1	50	0	4	21	0	1
6	29	2	6	1	50	0	3	21	0	1
7	29	2	6	1	50	0	3	21	0	1
8	29	2	6	1	50	3	2	21	0	1
9	29	2	6	1	50	0	4	21	0	1
10	29	2	6	1	50	0	3	21	0	1
11	29	2	6	1	50	0	2	21	0	1
12	29	2	6	1	50	0	3	21	0	1
13	29	2	6	1	50	0	1	21	0	1
14	29	2	6	1	50	0	1	21	0	1
15	29	2	6	1	50	12	2	21	0	1
16	29	2	6	1	50	0	2	21	0	1
17	29	2	6	1	50	0	4	21	0	1
18	29	2	6	1	50	2	1	21	0	1
19	29	2	6	1	50	0	3	21	0	1
20	29	2	6	1	50	0	3	21	0	1
1	30	2	7	1	50	0	4	18	1	0
2	30	2	7	1	50	5	3	18	1	0
3	30	2	7	1	50	20	2	18	1	0
4	30	2	7	1	50	20	2	18	1	0
5	30	2	7	1	50	20	2	18	1	0
6	30	2	7	1	50	0	4	18	1	0
7	30	2	7	1	50	0	4	18	1	0
8	30	2	7	1	50	20	1	18	1	0
9	30	2	7	1	50	0	3	18	1	0
10	30	2	7	1	50	0	4	18	1	0
11	30	2	7	1	50	0	4	18	1	0
12	30	2	7	1	50	1	4	18	1	0
13	30	2	7	1	50	10	2	18	1	0
14	30	2	7	1	50	0	2	18	1	0
15	30	2	7	1	50	1	2	18	1	0
16	30	2	7	1	50	0	3	18	1	0
17	30	2	7	1	50	5	4	18	1	0
18	30	2	7	1	50	5	4	18	1	0
19	30	2	7	1	50	0	4	18	1	0
20	30	2	7	1	50	1	1	18	1	0
1	31	2	5	2	50	15	3	21	0	1
2	31	2	5	2	50	30	3	21	0	1
3	31	2	5	2	50	28	3	21	0	1
4	31	2	5	2	50	25	3	21	0	1
5	31	2	5	2	50	27	3	21	0	1
6	31	2	5	2	50	30	1	21	0	1
7	31	2	5	2	50	23	3	21	0	1
8	31	2	5	2	50	20	2	21	0	1
9	31	2	5	2	50	28	1	21	0	1
10	31	2	5	2	50	0	4	21	0	1
11	31	2	5	2	50	20	2	21	0	1
12	31	2	5	2	50	0	3	21	0	1
13	31	2	5	2	50	23	1	21	0	1
14	31	2	5	2	50	20	1	21	0	1
15	31	2	5	2	50	10	3	21	0	1
16	31	2	5	2	50	10	3	21	0	1
17	31	2	5	2	50	18	1	21	0	1
18	31	2	5	2	50	12	3	21	0	1
19	31	2	5	2	50	0	4	21	0	1
20	31	2	5	2	50	9	1	21	0	1
1	32	2	6	4	50	25	1	20	0	1
2	32	2	6	4	50	25	1	20	0	1
3	32	2	6	4	50	1	4	20	0	1
4	32	2	6	4	50	1	3	20	0	1
5	32	2	6	4	50	1	2	20	0	1
6	32	2	6	4	50	10	1	20	0	1
7	32	2	6	4	50	15	1	20	0	1
8	32	2	6	4	50	25	1	20	0	1
9	32	2	6	4	50	0	3	20	0	1
10	32	2	6	4	50	0	2	20	0	1
11	32	2	6	4	50	0	4	20	0	1
12	32	2	6	4	50	30	1	20	0	1
13	32	2	6	4	50	0	2	20	0	1
14	32	2	6	4	50	0	4	20	0	1
15	32	2	6	4	50	50	1	20	0	1
16	32	2	6	4	50	30	1	20	0	1
17	32	2	6	4	50	30	1	20	0	1
18	32	2	6	4	50	0	3	20	0	1
19	32	2	6	4	50	20	1	20	0	1
20	32	2	6	4	50	20	1	20	0	1
1	33	2	8	4	50	15	3	20	0	0
2	33	2	8	4	50	20	3	20	0	0
3	33	2	8	4	50	20	3	20	0	0
4	33	2	8	4	50	20	2	20	0	0
5	33	2	8	4	50	10	3	20	0	0
6	33	2	8	4	50	5	4	20	0	0
7	33	2	8	4	50	5	4	20	0	0
8	33	2	8	4	50	10	4	20	0	0
9	33	2	8	4	50	5	4	20	0	0
10	33	2	8	4	50	5	3	20	0	0
11	33	2	8	4	50	5	4	20	0	0
12	33	2	8	4	50	5	4	20	0	0
13	33	2	8	4	50	10	2	20	0	0
14	33	2	8	4	50	9	2	20	0	0
15	33	2	8	4	50	5	4	20	0	0
16	33	2	8	4	50	5	2	20	0	0
17	33	2	8	4	50	0	4	20	0	0
18	33	2	8	4	50	5	2	20	0	0
19	33	2	8	4	50	5	2	20	0	0
20	33	2	8	4	50	5	1	20	0	0
1	34	2	5	5	200	60	0	23	1	0
2	34	2	5	5	200	90	0	23	1	0
3	34	2	5	5	200	1	0	23	1	0
4	34	2	5	5	200	95	0	23	1	0
5	34	2	5	5	200	95	0	23	1	0
6	34	2	5	5	200	80	0	23	1	0
7	34	2	5	5	200	100	0	23	1	0
8	34	2	5	5	200	90	0	23	1	0
9	34	2	5	5	200	99	0	23	1	0
10	34	2	5	5	200	85	0	23	1	0
11	34	2	5	5	200	90	0	23	1	0
12	34	2	5	5	200	77	0	23	1	0
13	34	2	5	5	200	73	0	23	1	0
14	34	2	5	5	200	80	0	23	1	0
15	34	2	5	5	200	72	0	23	1	0
16	34	2	5	5	200	86	0	23	1	0
17	34	2	5	5	200	90	0	23	1	0
18	34	2	5	5	200	75	0	23	1	0
19	34	2	5	5	200	80	0	23	1	0
20	34	2	5	5	200	52	0	23	1	0
1	35	2	8	3	50	31	2	20	1	1
2	35	2	8	3	50	47	1	20	1	1
3	35	2	8	3	50	47	1	20	1	1
4	35	2	8	3	50	47	1	20	1	1
5	35	2	8	3	50	6	4	20	1	1
6	35	2	8	3	50	47	1	20	1	1
7	35	2	8	3	50	46	1	20	1	1
8	35	2	8	3	50	36	1	20	1	1
9	35	2	8	3	50	36	1	20	1	1
10	35	2	8	3	50	47	1	20	1	1
11	35	2	8	3	50	6	3	20	1	1
12	35	2	8	3	50	6	2	20	1	1
13	35	2	8	3	50	47	1	20	1	1
14	35	2	8	3	50	29	1	20	1	1
15	35	2	8	3	50	35	1	20	1	1
16	35	2	8	3	50	0	4	20	1	1
17	35	2	8	3	50	47	1	20	1	1
18	35	2	8	3	50	4	4	20	1	1
19	35	2	8	3	50	47	1	20	1	1
20	35	2	8	3	50	0	4	20	1	1
1	36	2	5	4	50	0	4	22	1	1
2	36	2	5	4	50	0	4	22	1	1
3	36	2	5	4	50	5	4	22	1	1
4	36	2	5	4	50	0	4	22	1	1
5	36	2	5	4	50	0	4	22	1	1
6	36	2	5	4	50	0	4	22	1	1
7	36	2	5	4	50	0	4	22	1	1
8	36	2	5	4	50	3	4	22	1	1
9	36	2	5	4	50	3	3	22	1	1
10	36	2	5	4	50	10	2	22	1	1
11	36	2	5	4	50	0	4	22	1	1
12	36	2	5	4	50	0	4	22	1	1
13	36	2	5	4	50	0	4	22	1	1
14	36	2	5	4	50	0	4	22	1	1
15	36	2	5	4	50	15	1	22	1	1
16	36	2	5	4	50	5	4	22	1	1
17	36	2	5	4	50	10	4	22	1	1
18	36	2	5	4	50	10	4	22	1	1
19	36	2	5	4	50	9	3	22	1	1
20	36	2	5	4	50	0	3	22	1	1
1	37	2	6	3	50	20	2	22	1	0
2	37	2	6	3	50	20	2	22	1	0
3	37	2	6	3	50	10	1	22	1	0
4	37	2	6	3	50	3	1	22	1	0
5	37	2	6	3	50	2	1	22	1	0
6	37	2	6	3	50	1	2	22	1	0
7	37	2	6	3	50	1	2	22	1	0
8	37	2	6	3	50	1	3	22	1	0
9	37	2	6	3	50	2	1	22	1	0
10	37	2	6	3	50	0	1	22	1	0
11	37	2	6	3	50	1	1	22	1	0
12	37	2	6	3	50	0	2	22	1	0
13	37	2	6	3	50	0	3	22	1	0
14	37	2	6	3	50	0	3	22	1	0
15	37	2	6	3	50	0	4	22	1	0
16	37	2	6	3	50	0	4	22	1	0
17	37	2	6	3	50	0	3	22	1	0
18	37	2	6	3	50	1	2	22	1	0
19	37	2	6	3	50	0	4	22	1	0
20	37	2	6	3	50	0	4	22	1	0
1	38	2	5	1	50	45	1	19	1	1
2	38	2	5	1	50	35	1	19	1	1
3	38	2	5	1	50	30	2	19	1	1
4	38	2	5	1	50	30	2	19	1	1
5	38	2	5	1	50	28	2	19	1	1
6	38	2	5	1	50	25	2	19	1	1
7	38	2	5	1	50	25	1	19	1	1
8	38	2	5	1	50	15	3	19	1	1
9	38	2	5	1	50	20	2	19	1	1
10	38	2	5	1	50	0	3	19	1	1
11	38	2	5	1	50	10	3	19	1	1
12	38	2	5	1	50	10	2	19	1	1
13	38	2	5	1	50	15	2	19	1	1
14	38	2	5	1	50	10	3	19	1	1
15	38	2	5	1	50	10	4	19	1	1
16	38	2	5	1	50	10	2	19	1	1
17	38	2	5	1	50	15	2	19	1	1
18	38	2	5	1	50	13	2	19	1	1
19	38	2	5	1	50	9	2	19	1	1
20	38	2	5	1	50	7	2	19	1	1
1	39	2	6	2	50	1	4	22	0	0
2	39	2	6	2	50	2	3	22	0	0
3	39	2	6	2	50	1	3	22	0	0
4	39	2	6	2	50	1	2	22	0	0
5	39	2	6	2	50	0	3	22	0	0
6	39	2	6	2	50	0	4	22	0	0
7	39	2	6	2	50	0	4	22	0	0
8	39	2	6	2	50	0	4	22	0	0
9	39	2	6	2	50	0	2	22	0	0
10	39	2	6	2	50	0	4	22	0	0
11	39	2	6	2	50	0	3	22	0	0
12	39	2	6	2	50	0	4	22	0	0
13	39	2	6	2	50	0	4	22	0	0
14	39	2	6	2	50	0	2	22	0	0
15	39	2	6	2	50	0	3	22	0	0
16	39	2	6	2	50	0	3	22	0	0
17	39	2	6	2	50	0	2	22	0	0
18	39	2	6	2	50	0	4	22	0	0
19	39	2	6	2	50	0	2	22	0	0
20	39	2	6	2	50	0	2	22	0	0
1	40	2	8	5	200	50	0	21	1	0
2	40	2	8	5	200	50	0	21	1	0
3	40	2	8	5	200	10	0	21	1	0
4	40	2	8	5	200	10	0	21	1	0
5	40	2	8	5	200	50	0	21	1	0
6	40	2	8	5	200	7	0	21	1	0
7	40	2	8	5	200	5	0	21	1	0
8	40	2	8	5	200	50	0	21	1	0
9	40	2	8	5	200	1	0	21	1	0
10	40	2	8	5	200	65	0	21	1	0
11	40	2	8	5	200	50	0	21	1	0
12	40	2	8	5	200	50	0	21	1	0
13	40	2	8	5	200	1	0	21	1	0
14	40	2	8	5	200	5	0	21	1	0
15	40	2	8	5	200	60	0	21	1	0
16	40	2	8	5	200	1	0	21	1	0
17	40	2	8	5	200	50	0	21	1	0
18	40	2	8	5	200	50	0	21	1	0
19	40	2	8	5	200	10	0	21	1	0
20	40	2	8	5	200	50	0	21	1	0
1	1	3	4	5	200	100	0	19	0	0
2	1	3	4	5	200	100	0	19	0	0
3	1	3	4	5	200	150	0	19	0	0
4	1	3	4	5	200	140	0	19	0	0
5	1	3	4	5	200	125	0	19	0	0
6	1	3	4	5	200	120	0	19	0	0
7	1	3	4	5	200	110	0	19	0	0
8	1	3	4	5	200	90	0	19	0	0
9	1	3	4	5	200	80	0	19	0	0
10	1	3	4	5	200	80	0	19	0	0
11	1	3	4	5	200	60	0	19	0	0
12	1	3	4	5	200	50	0	19	0	0
13	1	3	4	5	200	50	0	19	0	0
14	1	3	4	5	200	50	0	19	0	0
15	1	3	4	5	200	50	0	19	0	0
16	1	3	4	5	200	50	0	19	0	0
17	1	3	4	5	200	50	0	19	0	0
18	1	3	4	5	200	47	0	19	0	0
19	1	3	4	5	200	37	0	19	0	0
20	1	3	4	5	200	57	0	19	0	0
1	2	3	4	4	50	20	2	24	0	0
2	2	3	4	4	50	50	1	24	0	0
3	2	3	4	4	50	24	3	24	0	0
4	2	3	4	4	50	5	4	24	0	0
5	2	3	4	4	50	15	3	24	0	0
6	2	3	4	4	50	15	2	24	0	0
7	2	3	4	4	50	5	4	24	0	0
8	2	3	4	4	50	5	4	24	0	0
9	2	3	4	4	50	1	3	24	0	0
10	2	3	4	4	50	1	3	24	0	0
11	2	3	4	4	50	20	1	24	0	0
12	2	3	4	4	50	1	2	24	0	0
13	2	3	4	4	50	30	2	24	0	0
14	2	3	4	4	50	0	3	24	0	0
15	2	3	4	4	50	0	4	24	0	0
16	2	3	4	4	50	1	2	24	0	0
17	2	3	4	4	50	2	3	24	0	0
18	2	3	4	4	50	0	2	24	0	0
19	2	3	4	4	50	1	3	24	0	0
20	2	3	4	4	50	5	2	24	0	0
1	3	3	4	1	50	10	3	21	0	0
2	3	3	4	1	50	35	2	21	0	0
3	3	3	4	1	50	50	1	21	0	0
4	3	3	4	1	50	50	1	21	0	0
5	3	3	4	1	50	20	2	21	0	0
6	3	3	4	1	50	50	1	21	0	0
7	3	3	4	1	50	10	1	21	0	0
8	3	3	4	1	50	50	1	21	0	0
9	3	3	4	1	50	0	4	21	0	0
10	3	3	4	1	50	10	1	21	0	0
11	3	3	4	1	50	0	3	21	0	0
12	3	3	4	1	50	20	1	21	0	0
13	3	3	4	1	50	50	1	21	0	0
14	3	3	4	1	50	40	1	21	0	0
15	3	3	4	1	50	0	3	21	0	0
16	3	3	4	1	50	25	1	21	0	0
17	3	3	4	1	50	10	2	21	0	0
18	3	3	4	1	50	0	4	21	0	0
19	3	3	4	1	50	50	1	21	0	0
20	3	3	4	1	50	50	1	21	0	0
1	4	3	3	5	200	0	0	21	1	0
2	4	3	3	5	200	50	0	21	1	0
3	4	3	3	5	200	50	0	21	1	0
4	4	3	3	5	200	30	0	21	1	0
5	4	3	3	5	200	50	0	21	1	0
6	4	3	3	5	200	100	0	21	1	0
7	4	3	3	5	200	60	0	21	1	0
8	4	3	3	5	200	50	0	21	1	0
9	4	3	3	5	200	60	0	21	1	0
10	4	3	3	5	200	100	0	21	1	0
11	4	3	3	5	200	100	0	21	1	0
12	4	3	3	5	200	60	0	21	1	0
13	4	3	3	5	200	60	0	21	1	0
14	4	3	3	5	200	70	0	21	1	0
15	4	3	3	5	200	50	0	21	1	0
16	4	3	3	5	200	100	0	21	1	0
17	4	3	3	5	200	70	0	21	1	0
18	4	3	3	5	200	70	0	21	1	0
19	4	3	3	5	200	70	0	21	1	0
20	4	3	3	5	200	50	0	21	1	0
1	5	3	2	5	200	0	0	19	1	1
2	5	3	2	5	200	0	0	19	1	1
3	5	3	2	5	200	0	0	19	1	1
4	5	3	2	5	200	35	0	19	1	1
5	5	3	2	5	200	20	0	19	1	1
6	5	3	2	5	200	20	0	19	1	1
7	5	3	2	5	200	43	0	19	1	1
8	5	3	2	5	200	12	0	19	1	1
9	5	3	2	5	200	50	0	19	1	1
10	5	3	2	5	200	0	0	19	1	1
11	5	3	2	5	200	5	0	19	1	1
12	5	3	2	5	200	30	0	19	1	1
13	5	3	2	5	200	30	0	19	1	1
14	5	3	2	5	200	30	0	19	1	1
15	5	3	2	5	200	15	0	19	1	1
16	5	3	2	5	200	20	0	19	1	1
17	5	3	2	5	200	5	0	19	1	1
18	5	3	2	5	200	10	0	19	1	1
19	5	3	2	5	200	10	0	19	1	1
20	5	3	2	5	200	15	0	19	1	1
1	6	3	2	3	50	0	4	22	0	1
2	6	3	2	3	50	50	1	22	0	1
3	6	3	2	3	50	20	1	22	0	1
4	6	3	2	3	50	10	1	22	0	1
5	6	3	2	3	50	0	4	22	0	1
6	6	3	2	3	50	0	3	22	0	1
7	6	3	2	3	50	45	1	22	0	1
8	6	3	2	3	50	0	3	22	0	1
9	6	3	2	3	50	15	1	22	0	1
10	6	3	2	3	50	0	4	22	0	1
11	6	3	2	3	50	5	1	22	0	1
12	6	3	2	3	50	10	1	22	0	1
13	6	3	2	3	50	10	1	22	0	1
14	6	3	2	3	50	10	1	22	0	1
15	6	3	2	3	50	1	2	22	0	1
16	6	3	2	3	50	20	1	22	0	1
17	6	3	2	3	50	0	3	22	0	1
18	6	3	2	3	50	10	1	22	0	1
19	6	3	2	3	50	0	3	22	0	1
20	6	3	2	3	50	20	1	22	0	1
1	7	3	2	2	50	1	2	26	1	1
2	7	3	2	2	50	0	3	26	1	1
3	7	3	2	2	50	1	3	26	1	1
4	7	3	2	2	50	1	2	26	1	1
5	7	3	2	2	50	0	3	26	1	1
6	7	3	2	2	50	0	4	26	1	1
7	7	3	2	2	50	0	4	26	1	1
8	7	3	2	2	50	0	4	26	1	1
9	7	3	2	2	50	10	2	26	1	1
10	7	3	2	2	50	1	1	26	1	1
11	7	3	2	2	50	1	3	26	1	1
12	7	3	2	2	50	1	3	26	1	1
13	7	3	2	2	50	1	3	26	1	1
14	7	3	2	2	50	0	4	26	1	1
15	7	3	2	2	50	0	4	26	1	1
16	7	3	2	2	50	0	3	26	1	1
17	7	3	2	2	50	0	4	26	1	1
18	7	3	2	2	50	0	3	26	1	1
19	7	3	2	2	50	0	4	26	1	1
20	7	3	2	2	50	0	3	26	1	1
1	8	3	2	1	50	25	1	21	1	0
2	8	3	2	1	50	2	2	21	1	0
3	8	3	2	1	50	3	2	21	1	0
4	8	3	2	1	50	0	4	21	1	0
5	8	3	2	1	50	0	2	21	1	0
6	8	3	2	1	50	15	1	21	1	0
7	8	3	2	1	50	1	3	21	1	0
8	8	3	2	1	50	10	1	21	1	0
9	8	3	2	1	50	8	3	21	1	0
10	8	3	2	1	50	0	2	21	1	0
11	8	3	2	1	50	4	2	21	1	0
12	8	3	2	1	50	1	2	21	1	0
13	8	3	2	1	50	5	2	21	1	0
14	8	3	2	1	50	0	3	21	1	0
15	8	3	2	1	50	11	1	21	1	0
16	8	3	2	1	50	3	2	21	1	0
17	8	3	2	1	50	11	1	21	1	0
18	8	3	2	1	50	0	4	21	1	0
19	8	3	2	1	50	12	1	21	1	0
20	8	3	2	1	50	1	2	21	1	0
1	9	3	3	4	50	10	3	19	0	0
2	9	3	3	4	50	10	1	19	0	0
3	9	3	3	4	50	5	1	19	0	0
4	9	3	3	4	50	13	2	19	0	0
5	9	3	3	4	50	0	4	19	0	0
6	9	3	3	4	50	7	3	19	0	0
7	9	3	3	4	50	0	2	19	0	0
8	9	3	3	4	50	25	1	19	0	0
9	9	3	3	4	50	0	4	19	0	0
10	9	3	3	4	50	5	2	19	0	0
11	9	3	3	4	50	0	1	19	0	0
12	9	3	3	4	50	1	2	19	0	0
13	9	3	3	4	50	50	1	19	0	0
14	9	3	3	4	50	0	2	19	0	0
15	9	3	3	4	50	31	3	19	0	0
16	9	3	3	4	50	9	3	19	0	0
17	9	3	3	4	50	0	4	19	0	0
18	9	3	3	4	50	0	4	19	0	0
19	9	3	3	4	50	0	4	19	0	0
20	9	3	3	4	50	0	3	19	0	0
1	10	3	3	3	50	0	4	22	1	0
2	10	3	3	3	50	0	4	22	1	0
3	10	3	3	3	50	0	4	22	1	0
4	10	3	3	3	50	50	1	22	1	0
5	10	3	3	3	50	50	2	22	1	0
6	10	3	3	3	50	0	4	22	1	0
7	10	3	3	3	50	0	3	22	1	0
8	10	3	3	3	50	0	4	22	1	0
9	10	3	3	3	50	50	2	22	1	0
10	10	3	3	3	50	0	4	22	1	0
11	10	3	3	3	50	0	2	22	1	0
12	10	3	3	3	50	50	1	22	1	0
13	10	3	3	3	50	0	4	22	1	0
14	10	3	3	3	50	0	3	22	1	0
15	10	3	3	3	50	50	1	22	1	0
16	10	3	3	3	50	0	4	22	1	0
17	10	3	3	3	50	0	3	22	1	0
18	10	3	3	3	50	50	1	22	1	0
19	10	3	3	3	50	0	3	22	1	0
20	10	3	3	3	50	0	1	22	1	0
1	11	3	1	5	200	0	0	20	0	0
2	11	3	1	5	200	49	0	20	0	0
3	11	3	1	5	200	32	0	20	0	0
4	11	3	1	5	200	56	0	20	0	0
5	11	3	1	5	200	21	0	20	0	0
6	11	3	1	5	200	9	0	20	0	0
7	11	3	1	5	200	10	0	20	0	0
8	11	3	1	5	200	20	0	20	0	0
9	11	3	1	5	200	20	0	20	0	0
10	11	3	1	5	200	28	0	20	0	0
11	11	3	1	5	200	8	0	20	0	0
12	11	3	1	5	200	8	0	20	0	0
13	11	3	1	5	200	32	0	20	0	0
14	11	3	1	5	200	3	0	20	0	0
15	11	3	1	5	200	5	0	20	0	0
16	11	3	1	5	200	6	0	20	0	0
17	11	3	1	5	200	4	0	20	0	0
18	11	3	1	5	200	1	0	20	0	0
19	11	3	1	5	200	3	0	20	0	0
20	11	3	1	5	200	1	0	20	0	0
1	12	3	4	2	50	20	1	19	1	0
2	12	3	4	2	50	15	3	19	1	0
3	12	3	4	2	50	20	4	19	1	0
4	12	3	4	2	50	30	2	19	1	0
5	12	3	4	2	50	10	4	19	1	0
6	12	3	4	2	50	5	4	19	1	0
7	12	3	4	2	50	10	3	19	1	0
8	12	3	4	2	50	5	3	19	1	0
9	12	3	4	2	50	10	1	19	1	0
10	12	3	4	2	50	5	2	19	1	0
11	12	3	4	2	50	0	4	19	1	0
12	12	3	4	2	50	0	3	19	1	0
13	12	3	4	2	50	0	4	19	1	0
14	12	3	4	2	50	0	4	19	1	0
15	12	3	4	2	50	5	1	19	1	0
16	12	3	4	2	50	0	3	19	1	0
17	12	3	4	2	50	0	4	19	1	0
18	12	3	4	2	50	0	1	19	1	0
19	12	3	4	2	50	0	4	19	1	0
20	12	3	4	2	50	0	4	19	1	0
1	13	3	1	1	50	10	2	19	0	1
2	13	3	1	1	50	2	4	19	0	1
3	13	3	1	1	50	0	4	19	0	1
4	13	3	1	1	50	12	4	19	0	1
5	13	3	1	1	50	1	4	19	0	1
6	13	3	1	1	50	1	3	19	0	1
7	13	3	1	1	50	0	3	19	0	1
8	13	3	1	1	50	0	4	19	0	1
9	13	3	1	1	50	10	1	19	0	1
10	13	3	1	1	50	0	4	19	0	1
11	13	3	1	1	50	1	2	19	0	1
12	13	3	1	1	50	0	3	19	0	1
13	13	3	1	1	50	1	2	19	0	1
14	13	3	1	1	50	0	4	19	0	1
15	13	3	1	1	50	0	3	19	0	1
16	13	3	1	1	50	0	4	19	0	1
17	13	3	1	1	50	0	3	19	0	1
18	13	3	1	1	50	0	2	19	0	1
19	13	3	1	1	50	15	2	19	0	1
20	13	3	1	1	50	0	3	19	0	1
1	14	3	4	3	50	10	4	19	0	1
2	14	3	4	3	50	10	4	19	0	1
3	14	3	4	3	50	25	2	19	0	1
4	14	3	4	3	50	22	3	19	0	1
5	14	3	4	3	50	50	1	19	0	1
6	14	3	4	3	50	5	3	19	0	1
7	14	3	4	3	50	10	2	19	0	1
8	14	3	4	3	50	15	2	19	0	1
9	14	3	4	3	50	5	2	19	0	1
10	14	3	4	3	50	0	4	19	0	1
11	14	3	4	3	50	1	2	19	0	1
12	14	3	4	3	50	0	4	19	0	1
13	14	3	4	3	50	29	3	19	0	1
14	14	3	4	3	50	25	2	19	0	1
15	14	3	4	3	50	0	2	19	0	1
16	14	3	4	3	50	0	4	19	0	1
17	14	3	4	3	50	50	1	19	0	1
18	14	3	4	3	50	0	3	19	0	1
19	14	3	4	3	50	1	2	19	0	1
20	14	3	4	3	50	1	3	19	0	1
1	15	3	1	3	50	10	3	19	1	0
2	15	3	1	3	50	12	1	19	1	0
3	15	3	1	3	50	25	1	19	1	0
4	15	3	1	3	50	25	2	19	1	0
5	15	3	1	3	50	8	2	19	1	0
6	15	3	1	3	50	0	4	19	1	0
7	15	3	1	3	50	0	4	19	1	0
8	15	3	1	3	50	20	1	19	1	0
9	15	3	1	3	50	0	3	19	1	0
10	15	3	1	3	50	18	2	19	1	0
11	15	3	1	3	50	30	1	19	1	0
12	15	3	1	3	50	0	4	19	1	0
13	15	3	1	3	50	0	3	19	1	0
14	15	3	1	3	50	28	1	19	1	0
15	15	3	1	3	50	0	4	19	1	0
16	15	3	1	3	50	25	1	19	1	0
17	15	3	1	3	50	15	1	19	1	0
18	15	3	1	3	50	12	1	19	1	0
19	15	3	1	3	50	15	1	19	1	0
20	15	3	1	3	50	21	1	19	1	0
1	16	3	2	4	50	0	3	19	0	1
2	16	3	2	4	50	0	4	19	0	1
3	16	3	2	4	50	0	4	19	0	1
4	16	3	2	4	50	0	3	19	0	1
5	16	3	2	4	50	5	1	19	0	1
6	16	3	2	4	50	0	2	19	0	1
7	16	3	2	4	50	2	2	19	0	1
8	16	3	2	4	50	0	2	19	0	1
9	16	3	2	4	50	0	4	19	0	1
10	16	3	2	4	50	0	3	19	0	1
11	16	3	2	4	50	0	4	19	0	1
12	16	3	2	4	50	0	4	19	0	1
13	16	3	2	4	50	0	4	19	0	1
14	16	3	2	4	50	0	2	19	0	1
15	16	3	2	4	50	0	3	19	0	1
16	16	3	2	4	50	0	4	19	0	1
17	16	3	2	4	50	0	2	19	0	1
18	16	3	2	4	50	0	2	19	0	1
19	16	3	2	4	50	10	2	19	0	1
20	16	3	2	4	50	0	4	19	0	1
1	17	3	3	2	50	25	1	21	1	0
2	17	3	3	2	50	0	3	21	1	0
3	17	3	3	2	50	3	2	21	1	0
4	17	3	3	2	50	0	4	21	1	0
5	17	3	3	2	50	50	1	21	1	0
6	17	3	3	2	50	50	1	21	1	0
7	17	3	3	2	50	0	4	21	1	0
8	17	3	3	2	50	0	2	21	1	0
9	17	3	3	2	50	0	3	21	1	0
10	17	3	3	2	50	0	3	21	1	0
11	17	3	3	2	50	0	4	21	1	0
12	17	3	3	2	50	0	3	21	1	0
13	17	3	3	2	50	0	2	21	1	0
14	17	3	3	2	50	0	4	21	1	0
15	17	3	3	2	50	50	2	21	1	0
16	17	3	3	2	50	50	1	21	1	0
17	17	3	3	2	50	50	1	21	1	0
18	17	3	3	2	50	50	2	21	1	0
19	17	3	3	2	50	0	2	21	1	0
20	17	3	3	2	50	0	4	21	1	0
1	18	3	3	1	50	20	2	20	0	1
2	18	3	3	1	50	10	2	20	0	1
3	18	3	3	1	50	0	3	20	0	1
4	18	3	3	1	50	1	3	20	0	1
5	18	3	3	1	50	5	3	20	0	1
6	18	3	3	1	50	10	2	20	0	1
7	18	3	3	1	50	6	1	20	0	1
8	18	3	3	1	50	0	3	20	0	1
9	18	3	3	1	50	50	1	20	0	1
10	18	3	3	1	50	50	1	20	0	1
11	18	3	3	1	50	0	3	20	0	1
12	18	3	3	1	50	0	4	20	0	1
13	18	3	3	1	50	0	3	20	0	1
14	18	3	3	1	50	30	1	20	0	1
15	18	3	3	1	50	10	4	20	0	1
16	18	3	3	1	50	19	2	20	0	1
17	18	3	3	1	50	6	2	20	0	1
18	18	3	3	1	50	6	3	20	0	1
19	18	3	3	1	50	50	1	20	0	1
20	18	3	3	1	50	0	2	20	0	1
1	19	3	1	4	50	5	4	19	0	0
2	19	3	1	4	50	2	3	19	0	0
3	19	3	1	4	50	2	3	19	0	0
4	19	3	1	4	50	25	1	19	0	0
5	19	3	1	4	50	2	3	19	0	0
6	19	3	1	4	50	1	2	19	0	0
7	19	3	1	4	50	0	2	19	0	0
8	19	3	1	4	50	0	3	19	0	0
9	19	3	1	4	50	0	4	19	0	0
10	19	3	1	4	50	15	3	19	0	0
11	19	3	1	4	50	0	4	19	0	0
12	19	3	1	4	50	0	2	19	0	0
13	19	3	1	4	50	0	4	19	0	0
14	19	3	1	4	50	0	3	19	0	0
15	19	3	1	4	50	0	2	19	0	0
16	19	3	1	4	50	0	3	19	0	0
17	19	3	1	4	50	0	2	19	0	0
18	19	3	1	4	50	0	3	19	0	0
19	19	3	1	4	50	0	4	19	0	0
20	19	3	1	4	50	0	2	19	0	0
1	20	3	1	2	50	20	1	19	0	0
2	20	3	1	2	50	5	2	19	0	0
3	20	3	1	2	50	15	2	19	0	0
4	20	3	1	2	50	20	3	19	0	0
5	20	3	1	2	50	20	1	19	0	0
6	20	3	1	2	50	15	1	19	0	0
7	20	3	1	2	50	9	1	19	0	0
8	20	3	1	2	50	5	2	19	0	0
9	20	3	1	2	50	2	2	19	0	0
10	20	3	1	2	50	20	1	19	0	0
11	20	3	1	2	50	0	3	19	0	0
12	20	3	1	2	50	20	1	19	0	0
13	20	3	1	2	50	20	1	19	0	0
14	20	3	1	2	50	10	2	19	0	0
15	20	3	1	2	50	5	1	19	0	0
16	20	3	1	2	50	5	2	19	0	0
17	20	3	1	2	50	0	4	19	0	0
18	20	3	1	2	50	0	4	19	0	0
19	20	3	1	2	50	0	3	19	0	0
[truncated: 5,201 more rows]
